# Supplementary material for: Comparative Small RNA Profiling and Functional Exploration on Wheat With High- and Low-Cadmium Accumulation
Source: Front Genet. 2021 Apr 15;12:635599. doi: 10.3389/fgene.2021.635599 (PMC8084923; doi:10.3389/fgene.2021.635599)
Supplement: Supplementary Table 1 — Counts of known mature miRNA related to wheat cadmium accumulation. [file Table_1.XLSX]

## Sheet: Sheet1
Table S1 counts of known mature miRNA related to wheat cadmium accumulation
miRNA_pri	sample1	sample2	sample3	sample4	sample5	sample6	sample7	sample8	sample9	sample10	sample11	sample12
tae-miR10517	0	0	0	0	0	0	0	0	0	0	0	0
tae-miR1134	0	0	1	0	0	0	0	4	0	0	0	0
tae-miR9783	6	3	7	0	1	1	6	19	15	9	2	0
tae-miR1123	8	3	2	1	2	0	4	3	9	3	0	1
tae-miR9672b	3960	1725	4194	394	622	111	3079	6222	7209	402	486	446
tae-miR1129	0	0	0	0	0	0	0	0	0	0	0	0
tae-miR9774	38083	111474	175075	2001	3410	1674	114085	77738	85185	2459	1421	1817
tae-miR1119	0	1	1	3	0	0	2	0	0	1	0	0
tae-miR9672a-3p	160	85	241	7	14	2	786	1563	1547	43	47	46
tae-miR1847-5p	14	17	5	1	5	0	7	11	16	0	2	6
tae-miR9670-3p	749	310	770	86	213	99	696	1164	1244	345	172	247
tae-miR2275-3p	0	0	0	0	0	0	1	0	0	0	0	0
tae-miR1137a	300	228	505	103	184	94	311	471	497	217	144	140
tae-miR159b	7774	3975	6846	1514	2699	1399	4545	6059	6434	4830	1449	3827
tae-miR9662b-3p	348	174	340	86	154	108	276	330	398	321	57	262
tae-miR171a	469	290	628	21	45	45	636	763	808	204	52	64
tae-miR1127a	11	6	16	0	3	0	14	12	20	7	2	5
tae-miR9656-3p	85	35	96	18	44	5	74	156	135	29	53	15
tae-miR9782	50	30	31	6	9	0	45	47	79	10	4	23
tae-miR398	1586	881	2473	528	681	331	4824	5899	4698	2074	963	1527
tae-miR9666b-5p	3	1	0	0	0	0	0	2	2	0	0	0
tae-miR1120c-5p	140	44	104	19	31	21	129	134	200	48	36	35
tae-miR9652-5p	271	163	293	81	125	100	646	676	713	679	187	642
tae-miR9667-5p	0	0	0	0	0	0	0	0	0	0	0	0
tae-miR159a	7774	3980	6834	1520	2688	1408	4530	6069	6442	4809	1445	3838
tae-miR160	427	306	509	89	169	65	592	860	786	327	102	185
tae-miR10518	0	0	0	0	0	0	0	0	0	0	0	0
tae-miR1121	169	129	306	76	107	39	284	353	385	138	87	75
tae-miR5084	11	6	5	1	1	1	13	18	30	10	1	3
tae-miR9772	473	290	522	64	136	81	507	742	808	417	107	224
tae-miR167a	1083	741	1268	316	494	243	865	1246	1092	577	228	524
tae-miR1117	52	17	58	3	5	1	60	71	105	2	3	4
tae-miR9677a	7	2	8	0	0	0	1	1	2	0	0	0
tae-miR5086	0	2	0	0	1	0	0	0	0	0	0	0
tae-miR1133	30	11	26	3	3	2	28	30	64	12	5	8
tae-miR9669-5p	1851	839	1736	304	609	260	2109	2333	3284	1097	466	1032
tae-miR9657b-5p	27	15	14	1	9	3	0	0	0	0	0	0
tae-miR1122a	10	9	19	2	13	1	33	49	49	19	9	2
tae-miR9677b	0	0	0	0	0	0	0	0	0	0	0	0
tae-miR9674a-5p	1	3	1	0	0	0	3	3	3	2	0	0
tae-miR9666a-3p	0	1	3	1	0	0	8	17	28	3	0	0
tae-miR9653b	960	1397	3116	601	842	293	2615	2038	2107	1159	476	638
tae-miR167b	6	2	7	1	2	2	7	13	10	6	0	3
tae-miR10519	0	0	0	0	0	0	0	0	0	0	0	0
tae-miR1127b-3p	670	337	802	151	327	170	820	1316	1481	425	285	284
tae-miR169	0	0	0	0	0	0	0	0	0	0	0	0
tae-miR319	4018	1688	3779	2199	3468	1158	3766	6155	6771	5102	3206	4029
tae-miR408	508	241	503	219	382	231	790	747	493	1029	524	531
tae-miR9671-5p	9	2	5	0	3	0	2	1	4	0	0	0
tae-miR6197-5p	8	11	13	3	12	6	16	27	38	7	10	11
tae-miR9775	24	8	19	1	5	1	19	17	21	9	2	2
tae-miR1120a	136	59	108	36	44	11	157	191	233	59	38	42
tae-miR9777	34	18	50	8	11	11	21	14	42	23	18	11
tae-miR1135	361	238	515	62	147	59	662	1099	1257	197	153	209
tae-miR9668-5p	36	17	37	8	13	5	51	50	62	21	14	19
tae-miR9781	0	0	1	0	1	0	4	1	2	0	1	0
tae-miR1122c-3p	7	7	16	5	10	2	12	20	33	6	4	2
tae-miR167c-5p	5927	2648	5277	1705	2570	1026	6729	7687	8995	4148	1359	3734
tae-miR1138	10	9	14	1	1	4	14	22	18	11	1	1
tae-miR395a	15	6	31	3	4	3	31	36	49	36	16	18
tae-miR9658-3p	908	313	851	241	460	166	787	833	1291	278	330	200
tae-miR156	8499	4798	11076	794	1222	565	7601	18836	14605	2328	1006	2201
tae-miR10520	0	0	0	0	0	0	0	0	0	0	0	0
tae-miR9780	0	0	0	0	0	0	0	0	0	0	0	0
tae-miR9662a-3p	4054	1869	3606	1016	1835	874	3505	4955	5742	3317	1075	2800
tae-miR171b	27	24	33	2	9	2	15	20	34	7	4	12
tae-miR164	441	233	428	64	74	36	320	462	485	163	36	139
tae-miR1136	144	68	125	18	39	19	222	265	347	67	41	59
tae-miR9652-3p	996	529	1232	107	316	157	1186	2029	2297	383	263	336
tae-miR531	927	1248	1929	537	796	467	679	1048	1029	889	167	501
tae-miR1130b-3p	1046	472	1225	178	473	195	1098	2209	2270	550	359	452
tae-miR5384-3p	100	130	285	25	46	16	268	283	273	68	21	45
tae-miR5200	167	85	164	60	75	42	121	97	127	159	29	133
tae-miR9776	1201	591	1310	283	319	143	1259	1786	1900	865	438	703
tae-miR444a	527	317	796	162	359	166	816	1156	1007	485	387	582
tae-miR9657b-3p	22	11	31	5	5	4	0	0	2	2	0	1
tae-miR10516	0	0	0	0	0	0	0	0	0	0	0	0
tae-miR1122b-3p	343	171	403	74	161	63	389	659	677	265	166	223
tae-miR9773	24290	15357	23098	452	1195	705	67300	55972	74718	1733	1930	1319
tae-miR9664-3p	6970	3517	7034	2059	3782	1789	80	220	140	717	338	726
tae-miR9678-3p	0	0	0	0	0	0	0	0	0	0	0	0
tae-miR9659-3p	0	0	0	0	0	0	0	1	0	0	0	0
tae-miR397-5p	0	0	0	0	0	0	0	0	0	0	0	0
tae-miR1124	0	0	0	0	0	0	0	0	0	0	0	0
tae-miR1118	115	69	102	18	29	12	145	195	245	54	27	38
tae-miR7757-5p	12820	5595	10529	2028	3196	1943	13001	14840	17494	7307	2477	5181
tae-miR1128	36	17	42	2	3	1	30	55	41	9	5	14
tae-miR9657c-3p	19	11	33	5	5	2	0	0	1	3	0	0
tae-miR9661-5p	369	250	322	12	18	16	273	412	557	76	30	53
tae-miR444b	0	0	0	0	0	0	0	0	0	0	0	0
tae-miR9674b-5p	3953	1889	3034	1067	1428	804	2885	3412	3738	3361	651	2245
tae-miR9676-5p	157	124	217	50	62	39	290	424	391	173	62	131
tae-miR1137b-5p	256	143	350	90	173	70	320	417	492	206	98	190
tae-miR9655-3p	9	4	18	0	0	0	46	68	138	0	1	0
tae-miR5050	11	5	16	1	3	1	9	11	12	4	0	0
tae-miR5085	0	1	0	0	0	0	1	0	0	0	0	0
tae-miR396-5p	20	16	29	22	36	20	30	40	35	30	11	17
tae-miR1120b-3p	122	43	148	35	43	18	251	413	382	90	70	64
tae-miR9654b-3p	201	143	287	116	175	77	158	221	265	163	98	122
tae-miR5175-5p	95	50	107	35	49	19	81	133	157	113	50	89
tae-miR1139	49	22	39	5	8	4	44	63	77	16	10	16
tae-miR9679-5p	6	3	13	1	3	0	7	9	15	5	0	7
tae-miR10521	0	0	0	0	0	0	0	0	0	0	0	0
tae-miR6201	170	87	168	0	0	0	25	33	36	0	0	0
tae-miR9653a-3p	550	720	1366	368	389	196	749	766	956	631	279	474
tae-miR9673-5p	4	1	5	0	2	0	3	6	2	0	1	0
tae-miR9660-5p	5	0	7	2	14	5	4	10	13	8	9	4
tae-miR9666c-5p	3	1	1	1	0	0	0	2	3	0	0	0
tae-miR9779	36	33	81	29	65	33	22	23	47	51	51	37
tae-miR9654a-3p	19	11	29	2	12	1	22	22	20	9	4	2
tae-miR9675-3p	192	131	222	230	413	196	191	206	204	784	366	598
tae-miR1125	29	9	37	4	6	2	51	65	53	11	5	14
tae-miR1130a	25	14	19	8	12	2	24	27	49	16	8	15
tae-miR9663-5p	79	21	92	15	41	20	809	1320	1528	731	236	517
tae-miR530	0	0	1	0	0	0	1	0	0	0	0	0
tae-miR9657a-3p	59	23	67	29	25	15	44	47	56	20	15	38
tae-miR5062-5p	198	93	190	36	59	39	178	176	176	141	61	97
tae-miR9666b-3p	13	8	9	1	2	0	17	39	20	0	1	2
tae-miR9778	117	48	56	2765	5028	2052	42	64	65	6553	2587	5962
tae-miR5049-3p	29	12	32	11	14	2	25	38	35	19	8	16
tae-miR1131	5	5	6	2	0	0	4	3	8	0	1	0
tae-miR5048-5p	16347	7507	14148	3043	4671	1921	19403	17626	22368	6346	3601	6228
tae-miR395b	646	194	688	125	199	103	818	1317	1985	507	196	319
tae-miR9665-3p	2	1	1	3	0	0	1	1	2	2	0	0
tae-miR399	6	1	6	1	1	1	15	42	23	9	4	12
