# Supplementary material for: Comparative Small RNA Profiling and Functional Exploration on Wheat With High- and Low-Cadmium Accumulation
Source: Front Genet. 2021 Apr 15;12:635599. doi: 10.3389/fgene.2021.635599 (PMC8084923; doi:10.3389/fgene.2021.635599)
Supplement: Supplementary Table 2 — Counts of pri-miRNA related to wheat cadmium accumulation. [file Table_2.XLSX]

## Sheet: Sheet1
Table S2 counts of pri-miRNA related to wheat cadmium accumulation
miRNA_pri	sample1	sample2	sample3	sample4	sample5	sample6	sample7	sample8	sample9	sample10	sample11	sample12
tae-MIR1117	448	153	455	27	49	14	498	669	881	57	38	51
tae-MIR1118	570	292	547	109	182	80	657	921	1088	290	169	230
tae-MIR1120b	447	230	453	88	150	51	622	974	985	264	180	207
tae-MIR1120c	1191	637	1219	204	372	168	1419	1543	2060	511	374	383
tae-MIR1122a	5545	3056	6122	939	1961	799	8936	10876	14690	3292	2388	2355
tae-MIR1122b	1479	812	1675	247	520	250	1951	2750	3426	869	583	689
tae-MIR1122c	285	154	276	54	100	48	388	428	550	164	101	132
tae-MIR1123	2911	1437	3285	433	876	351	3787	4921	6546	1284	1006	848
tae-MIR1125	720	378	750	154	306	134	1067	1462	1878	420	368	315
tae-MIR1127a	1313	782	1480	242	483	190	1885	2758	3446	722	470	508
tae-MIR1127b	1119	577	1308	232	495	236	1626	2287	2647	665	435	456
tae-MIR1129	1	5	2	0	1	0	2	0	2	1	0	0
tae-MIR1130b	1310	583	1462	211	547	220	1407	2624	2750	680	439	551
tae-MIR1131	236	109	232	14	21	13	292	422	567	41	33	30
tae-MIR1133	1039	563	1131	188	347	160	1291	1695	2154	473	255	377
tae-MIR1135	7752	4245	8863	1120	2866	1221	11348	14397	19154	3834	3140	2799
tae-MIR1136	3104	1743	3355	546	995	448	4537	5787	7573	1889	1086	1418
tae-MIR1139	1482	852	1577	168	370	131	1839	2316	2927	588	352	426
tae-MIR159a	11029	5446	9474	2269	4055	1919	6304	8279	8780	6191	2405	4935
tae-MIR160	479	350	574	115	209	98	633	932	851	421	137	244
tae-MIR167c	6134	2727	5463	1732	2603	1050	7045	8099	9353	4204	1378	3770
tae-MIR171a	1740	973	2420	97	179	108	2169	4069	4118	570	172	361
tae-MIR171b	125	65	116	9	25	10	81	119	150	38	25	22
tae-MIR319	4078	1720	3844	2236	3518	1166	3808	6236	6829	5136	3249	4071
tae-MIR397	300	95	272	128	180	97	598	626	467	462	414	316
tae-MIR398	3558	1927	5205	983	1484	754	10310	12876	10395	4035	2583	2849
tae-MIR399	6	1	7	1	1	1	18	44	23	10	4	12
tae-MIR5084	46	22	34	8	6	1	95	155	162	33	21	22
tae-MIR5085	42	16	47	2	8	1	28	50	37	10	7	7
tae-MIR5086	24	27	33	4	17	8	26	28	32	20	11	28
tae-MIR5175	772	414	796	234	430	171	930	1366	1657	532	300	401
tae-MIR5200	226	126	244	62	82	45	178	188	222	167	36	138
tae-MIR530	17	4	17	0	3	4	15	20	36	16	1	12
tae-MIR531	1294	1679	2645	654	990	559	1016	1544	1486	1088	242	641
tae-MIR5384	1819	1620	3213	691	859	386	2173	2233	2128	762	239	469
tae-MIR6197	188	118	222	54	118	48	221	321	394	160	144	120
tae-MIR6201	206	94	193	0	0	0	77	113	125	0	0	0
tae-MIR7757	17434	7939	14109	2633	4162	2516	18403	20651	24417	9482	3630	7218
tae-MIR9652	1457	781	1744	203	493	290	2002	2988	3330	1167	501	1065
tae-MIR9653b	10592	12082	23287	5868	8586	3102	21576	20040	20783	7831	5046	4916
tae-MIR9654a	116	56	118	15	28	13	117	179	182	21	20	24
tae-MIR9656	122	61	157	40	57	12	148	255	235	68	83	41
tae-MIR9657a	391	239	600	330	515	184	384	425	471	226	243	211
tae-MIR9660	11	1	9	6	19	5	8	15	18	11	11	10
tae-MIR9662a	11239	5617	11695	2053	4100	1792	13726	20657	23671	6183	3136	5183
tae-MIR9663	103	29	103	19	55	23	885	1403	1615	790	268	551
tae-MIR9664	7357	3746	7510	2172	4016	1897	90	243	156	741	356	778
tae-MIR9666b	18	13	10	2	2	0	25	53	28	0	1	2
tae-MIR9667	0	0	0	0	0	0	0	0	0	0	0	0
tae-MIR9670	4160	2045	4744	843	1544	754	4043	5158	6136	3343	1285	2731
tae-MIR9671	103	55	150	29	60	28	33	80	132	43	12	15
tae-MIR9672a	351	179	427	15	30	4	2162	4034	4105	193	109	148
tae-MIR9672b	4096	1813	4335	401	640	113	4215	8269	9298	510	536	531
tae-MIR9676	405	230	522	115	164	67	696	1255	1001	340	158	285
tae-MIR9678	34	12	31	6	8	0	39	55	43	9	1	24
tae-MIR9679	8	4	20	1	8	1	18	16	22	5	3	8
tae-MIR9772	703	414	733	110	225	145	777	1101	1271	674	201	426
tae-MIR9774	44308	133390	191611	2243	4048	2124	123851	85204	93325	2971	1713	2450
tae-MIR9777	403	362	460	317	523	330	389	246	404	469	540	226
tae-MIR9781	108	66	137	12	25	9	153	186	288	51	25	48
tae-MIR9782	261	135	196	35	63	24	292	324	453	101	54	81
tae-MIR9783	421	239	466	105	204	84	638	865	1103	266	180	193
