# Supplementary material for: Comparative Small RNA Profiling and Functional Exploration on Wheat With High- and Low-Cadmium Accumulation
Source: Front Genet. 2021 Apr 15;12:635599. doi: 10.3389/fgene.2021.635599 (PMC8084923; doi:10.3389/fgene.2021.635599)
Supplement: Supplementary Table 3 — Differentially expressed miRNA in contrasting cadmium accumulating wheat cultivars (Group 1 vs 3). [file Table_3.XLSX]

## Sheet: Table S3 differentially express
Table S3 differentially expressed miRNA in contrasting cadmium accumulating wheat cultivars
miRNA_id	1_count	2_count	3_count	7_count	8_count	9_count	1_Tpm	2_Tpm	3_Tpm	7_Tpm	8_Tpm	9_Tpm	Group1	Group3	log2FC	Pvalue	Qvalue	updown
novel.504	933	559	1085	0	0	0	5375.88	3029.74	3443.04	0	0	0	3949.55	0	Inf	7.48e-96	5.89e-93	UP
tae-miR9664-3p	6970	3517	7034	80	220	140	40160.6	19061.9	22321	278.607	799.196	445.675	27181.2	507.826	5.74213	1.19e-57	4.7e-55	UP
tae-miR6201	170	87	168	25	33	36	979.529	471.533	533.115	87.0656	119.879	114.601	661.393	107.182	2.62545	1.09e-17	1.71e-15	UP
novel.426	78	13	53	0	0	0	449.428	70.4603	168.185	0	0	0	229.358	0	Inf	7.24e-14	8.14e-12	UP
novel.701	23	27	60	0	0	0	132.527	146.339	190.398	0	0	0	156.421	0	Inf	8.56e-14	8.42e-12	UP
novel.675	23	27	60	0	0	0	132.527	146.339	190.398	0	0	0	156.421	0	Inf	1.13e-13	9.91e-12	UP
novel.630	23	27	60	0	0	0	132.527	146.339	190.398	0	0	0	156.421	0	Inf	1.41e-13	1.11e-11	UP
novel.377	23	27	60	0	0	0	132.527	146.339	190.398	0	0	0	156.421	0	Inf	1.73e-13	1.24e-11	UP
novel.285	23	27	60	0	0	0	132.527	146.339	190.398	0	0	0	156.421	0	Inf	2.15e-13	1.41e-11	UP
novel.272	23	27	60	0	0	0	132.527	146.339	190.398	0	0	0	156.421	0	Inf	2.82e-13	1.71e-11	UP
novel.203	23	27	60	0	0	0	132.527	146.339	190.398	0	0	0	156.421	0	Inf	3.92e-13	2.21e-11	UP
novel.172	23	27	60	0	0	0	132.527	146.339	190.398	0	0	0	156.421	0	Inf	5.46e-13	2.86e-11	UP
novel.171	23	27	60	0	0	0	132.527	146.339	190.398	0	0	0	156.421	0	Inf	7.58e-13	3.73e-11	UP
novel.54	23	27	60	0	0	0	132.527	146.339	190.398	0	0	0	156.421	0	Inf	1.5e-12	6.94e-11	UP
novel.53	23	27	60	0	0	0	132.527	146.339	190.398	0	0	0	156.421	0	Inf	2.21e-12	9.65e-11	UP
novel.526	74	50	65	0	16	14	426.385	270.997	206.265	0	58.1227	44.568	301.216	34.2302	3.13745	5.3e-09	2.19e-07	UP
novel.346	78	32	114	17	19	36	449.428	173.438	361.756	59.2036	69.02	114.601	328.207	80.9416	2.01965	1.16e-07	4.56e-06	UP
novel.129	306	157	231	107	143	80	1763.15	850.931	733.033	372.636	519.477	254.673	1115.7	382.262	1.54532	1.81e-06	5.71e-05	UP
novel.387	49	24	59	0	14	0	282.334	130.079	187.225	0	50.8588	0	199.879	16.9529	3.55952	2.89e-06	8.75e-05	UP
novel.197	10	23	38	0	0	0	57.6202	124.658	120.585	0	0	0	100.954	0	Inf	3.08e-06	8.99e-05	UP
novel.165	10	23	38	0	0	0	57.6202	124.658	120.585	0	0	0	100.954	0	Inf	3.44e-06	9.66e-05	UP
novel.674	53	23	102	12	18	28	305.382	124.658	323.677	41.7909	65.3895	89.1359	251.239	65.4388	1.94084	4.43e-06	0.000120099	UP
tae-miR9657c-3p	19	11	33	0	0	1	109.478	59.6186	104.719	0	0	3.1826	91.2721	1.06087	6.42686	5.34e-06	0.000140097	UP
novel.35	35	10	95	0	0	10	201.666	54.2004	301.464	0	0	31.8329	185.777	10.611	4.12994	1.2e-05	0.000261809	UP
tae-miR9657b-5p	27	15	14	0	0	0	155.57	81.2993	44.4269	0	0	0	93.7653	0	Inf	1.43e-05	0.000304258	UP
novel.409	13	14	31	0	0	0	74.9063	75.8785	98.373	0	0	0	83.0526	0	Inf	2.14e-05	0.000442551	UP
novel.713	15	10	27	0	0	0	86.4304	54.2004	85.6789	0	0	0	75.4366	0	Inf	3.42e-05	0.000640845	UP
tae-miR9657b-3p	22	11	31	0	0	2	126.765	59.6186	98.373	0	0	6.36752	94.9187	2.12251	5.48285	3.51e-05	0.00064212	UP
novel.153	10	13	32	0	0	0	57.6202	70.4603	101.546	0	0	0	76.5422	0	Inf	4.13e-05	0.000727924	UP
novel.633	15	10	27	0	0	0	86.4304	54.2004	85.6789	0	0	0	75.4366	0	Inf	4.16e-05	0.000727924	UP
novel.289	15	10	27	0	0	0	86.4304	54.2004	85.6789	0	0	0	75.4366	0	Inf	5.18e-05	0.000832038	UP
novel.373	15	10	27	0	0	0	86.4304	54.2004	85.6789	0	0	0	75.4366	0	Inf	5.13e-05	0.000832038	UP
novel.484	11	16	22	0	0	0	63.3823	86.7202	69.8134	0	0	0	73.3053	0	Inf	4.87e-05	0.000832038	UP
novel.519	15	10	27	0	0	0	86.4304	54.2004	85.6789	0	0	0	75.4366	0	Inf	4.98e-05	0.000832038	UP
novel.241	49	61	101	24	47	40	282.334	330.615	320.504	83.5818	170.738	127.336	311.151	127.219	1.29031	5.46e-05	0.000859893	UP
novel.182	15	10	27	0	0	0	86.4304	54.2004	85.6789	0	0	0	75.4366	0	Inf	5.81e-05	0.000863212	UP
novel.185	15	10	27	0	0	0	86.4304	54.2004	85.6789	0	0	0	75.4366	0	Inf	5.81e-05	0.000863212	UP
novel.7	15	10	27	0	0	0	86.4304	54.2004	85.6789	0	0	0	75.4366	0	Inf	5.81e-05	0.000863212	UP
novel.513	33	40	60	13	0	19	190.142	216.796	190.398	45.2727	0	60.4856	199.112	35.2527	2.49777	8.36e-05	0.00121805	UP
novel.209	54	29	42	13	0	0	311.144	157.178	133.279	45.2727	0	0	200.534	15.0909	3.7321	0.000118717	0.00169874	UP
novel.570	117	251	186	110	89	49	674.147	1360.41	590.235	383.084	323.311	155.987	874.929	287.46	1.6058	0.000533905	0.00700306	UP
novel.612	32	104	120	26	43	51	184.38	563.674	380.796	90.5473	156.207	162.354	376.283	136.369	1.4643	0.000647569	0.0083547	UP
novel.540	49	34	64	17	19	49	282.334	184.277	203.092	59.2036	69.02	155.987	223.234	94.7368	1.23656	0.00106449	0.0135122	UP
novel.676	13	61	59	15	17	24	74.9063	330.615	187.225	52.2381	61.7561	76.4009	197.582	63.465	1.63842	0.00196047	0.0230283	UP
novel.298	37	36	44	16	35	25	213.19	195.118	139.625	55.7219	127.146	79.5858	182.644	87.4844	1.06194	0.00276107	0.0310423	UP
tae-miR9779	36	33	81	22	23	47	207.428	178.858	257.038	76.6163	83.5535	149.619	214.442	103.263	1.05426	0.00282629	0.0313281	UP
novel.655	0	19	27	0	0	0	0	102.98	85.6789	0	0	0	62.8863	0	Inf	0.00409009	0.0412679	UP
novel.654	0	19	27	0	0	0	0	102.98	85.6789	0	0	0	62.8863	0	Inf	0.00423407	0.0421799	UP
novel.541	0	19	27	0	0	0	0	102.98	85.6789	0	0	0	62.8863	0	Inf	0.00438091	0.0430972	UP
novel.234	0	19	27	0	0	0	0	102.98	85.6789	0	0	0	62.8863	0	Inf	0.00453778	0.0435516	UP
novel.325	0	19	27	0	0	0	0	102.98	85.6789	0	0	0	62.8863	0	Inf	0.00453678	0.0435516	UP
novel.411	0	0	0	97	164	230	0	0	0	337.811	595.763	732.181	0	555.252	#NAME?	3.63e-32	9.52e-30	DOWN
tae-miR9663-5p	79	21	92	809	1320	1528	455.19	113.819	291.944	2817.41	4795.17	4864.23	286.984	4158.94	-3.85717	8.84e-25	1.74e-22	DOWN
tae-miR9672a-3p	160	85	241	786	1563	1547	921.909	460.694	764.766	2737.31	5677.92	4924.71	715.79	4446.65	-2.63511	5.59e-17	7.34e-15	DOWN
tae-miR9655-3p	9	4	18	46	68	138	51.8582	21.6807	57.1193	160.198	247.024	439.307	43.5527	282.177	-2.69576	5.16e-07	1.93e-05	DOWN
novel.224	38	18	47	138	163	131	218.952	97.5592	149.146	480.596	592.13	417.025	155.219	496.584	-1.67773	1.71e-06	5.61e-05	DOWN
novel.262	38	18	47	138	163	131	218.952	97.5592	149.146	480.596	592.13	417.025	155.219	496.584	-1.67773	1.65e-06	5.61e-05	DOWN
novel.294	38	18	47	138	163	131	218.952	97.5592	149.146	480.596	592.13	417.025	155.219	496.584	-1.67773	1.59e-06	5.61e-05	DOWN
tae-miR398	1586	881	2473	4824	5899	4698	9138.42	4774.96	7847.58	16800	21429.3	14955.6	7253.65	17728.3	-1.28927	7.63e-06	0.000193732	DOWN
novel.417	0	0	0	21	29	36	0	0	0	73.1346	105.348	114.601	0	97.6947	#NAME?	1.05e-05	0.000242671	DOWN
novel.644	0	0	0	21	29	36	0	0	0	73.1346	105.348	114.601	0	97.6947	#NAME?	1.02e-05	0.000242671	DOWN
novel.727	0	0	0	21	29	36	0	0	0	73.1346	105.348	114.601	0	97.6947	#NAME?	9.97e-06	0.000242671	DOWN
novel.137	0	0	0	21	29	36	0	0	0	73.1346	105.348	114.601	0	97.6947	#NAME?	1.08e-05	0.000243833	DOWN
novel.461	17	15	33	66	103	99	97.9544	81.2993	104.719	229.851	374.17	315.156	94.6577	306.392	-1.69459	2.29e-05	0.000461326	DOWN
tae-miR9773	24290	15357	23098	67300	55972	74718	139957	83234	73297	234378	203330	237857	98829.4	225188	-1.18812	2.71e-05	0.000532553	DOWN
tae-miR1120b-3p	122	43	148	251	413	382	702.957	233.056	469.648	874.129	1500.31	1216.06	468.554	1196.83	-1.35293	2.97e-05	0.00056961	DOWN
tae-miR9652-5p	271	163	293	646	676	713	1561.48	883.451	929.777	2249.75	2455.71	2269.76	1124.9	2325.07	-1.04747	0.000195232	0.00269558	DOWN
novel.45	0	0	0	12	28	26	0	0	0	41.7909	101.715	82.7684	0	75.4247	#NAME?	0.000421717	0.00572227	DOWN
tae-miR1135	361	238	515	662	1099	1257	2080.06	1289.94	1634.25	2305.47	3992.34	4001.53	1668.08	3433.11	-1.04133	0.000490221	0.00653905	DOWN
novel.75	0	0	0	17	23	16	0	0	0	59.2036	83.5535	50.9355	0	64.5642	#NAME?	0.00116529	0.0145569	DOWN
novel.199	105	30	102	170	216	367	605.003	162.599	323.677	592.04	784.665	1168.31	363.759	848.337	-1.22165	0.00120198	0.0147806	DOWN
novel.623	0	0	0	23	14	19	0	0	0	80.1001	50.8588	60.4856	0	63.8148	#NAME?	0.00125992	0.0152547	DOWN
novel.317	0	0	0	10	25	21	0	0	0	34.8254	90.8174	66.8508	0	64.1645	#NAME?	0.00150413	0.0179357	DOWN
novel.194	12	13	16	54	50	51	69.1443	70.4603	50.7731	188.06	181.635	162.354	63.4592	177.35	-1.4827	0.00216297	0.0250332	DOWN
novel.192	12	13	16	54	50	51	69.1443	70.4603	50.7731	188.06	181.635	162.354	63.4592	177.35	-1.4827	0.00230454	0.0262851	DOWN
novel.589	0	0	0	15	19	13	0	0	0	52.2381	69.02	41.383	0	54.2137	#NAME?	0.00342439	0.0364189	DOWN
novel.535	0	0	0	15	19	13	0	0	0	52.2381	69.02	41.383	0	54.2137	#NAME?	0.00354718	0.0372217	DOWN
novel.158	0	0	0	15	16	16	0	0	0	52.2381	58.1227	50.9355	0	53.7654	#NAME?	0.00361503	0.0374346	DOWN
novel.146	0	0	0	15	16	16	0	0	0	52.2381	58.1227	50.9355	0	53.7654	#NAME?	0.00385701	0.0394217	DOWN
tae-miR1122a	10	9	19	33	49	49	57.6202	48.7796	60.2923	114.926	178.001	155.987	55.5641	149.638	-1.42925	0.00491605	0.0466136	DOWN
