# Supplementary material for: Comparative Small RNA Profiling and Functional Exploration on Wheat With High- and Low-Cadmium Accumulation
Source: Front Genet. 2021 Apr 15;12:635599. doi: 10.3389/fgene.2021.635599 (PMC8084923; doi:10.3389/fgene.2021.635599)
Supplement: Supplementary Table 4 — differentially expressed miRNA in contrasting cadmium accumulating wheat cultivars (Group 2 vs 4). [file Table_4.XLSX]

## Sheet: Sheet1
Table S4 differentially expressed miRNA in contrasting cadmium accumulating wheat cultivars
miRNA_id	4_count	5_count	6_count	10_count	11_count	12_count	4_Tpm	5_Tpm	6_Tpm	10_Tpm	11_Tpm	12_Tpm	Group2	Group4	log2FC	Pvalue	Qvalue	updown
tae-miR9664-3p	2059	3782	1789	717	338	726	66065.6	70642.7	71241	9171.62	9856.24	11550	69316.4	10192.6	2.76567	5.30848e-21	1.8792e-18	UP
novel.504	116	191	67	0	0	0	3722.02	3567.63	2668.05	0	0	0	3319.23	0	Inf	1.86646e-19	3.30363e-17	UP
novel.529	190	603	496	254	81	200	6096.38	11263.2	19751.6	3249.08	2362	3181.84	12370.4	2930.97	2.07744	9.97153e-06	0.000705984	UP
novel.409	24	33	25	0	0	0	770.081	616.387	995.52	0	0	0	793.996	0	Inf	0.000168626	0.00869661	UP
novel.547	18	37	84	13	0	0	577.573	691.106	3344.99	166.299	0	0	1537.89	55.4331	4.79406	0.000961351	0.0423883	UP
novel.670	14	27	20	0	0	0	449.186	504.336	796.442	0	0	0	583.321	0	Inf	0.00119741	0.0423883	UP
tae-miR9663-5p	15	41	20	731	236	517	481.271	765.824	796.442	9350.69	6881.88	8225.03	681.179	8152.54	-3.58114	2.41444e-15	2.84904e-13	DOWN
novel.411	0	0	0	54	38	64	0	0	0	690.748	1108.09	1018.17	0	939.003	0	5.66671e-06	0.000501504	DOWN
tae-miR9652-5p	81	125	100	679	187	642	2599.01	2334.83	3982.14	8685.54	5453.02	10213.7	2971.99	8117.41	-1.44959	0.0011737	0.0423883	DOWN
