# Supplementary material for: Comparative Small RNA Profiling and Functional Exploration on Wheat With High- and Low-Cadmium Accumulation
Source: Front Genet. 2021 Apr 15;12:635599. doi: 10.3389/fgene.2021.635599 (PMC8084923; doi:10.3389/fgene.2021.635599)
Supplement: Supplementary Table 5 — Novel miRNA related to wheat cadmium accumulation. [file Table_5.XLSX]

## Sheet: sample1
Novel miRNA related to wheat cadmium accumulation
miRNA id	Chromosome	Start	End	Orientation	Abundance	Sequence	sRNA length	# Genomic Hits	Hairpin Length	Hairpin % G/C content	Minimum Free Energy	Adjusted MFE	miRNA*	miRBaseID	pVal
novel.504	6A dna:chromosome chromosome:IWGSC:6A:1:618079260:1 REF	29948475	29948495	+ [Positive strand]	933	CCTCGATAAACCCTTCAGAAA	21	1	80	43.75	-30	-37.5	NO	N/A	0.009901
novel.529	6B dna:chromosome chromosome:IWGSC:6B:1:720988478:1 REF	37388140	37388157	+ [Positive strand]	608	TGGTGCACCAGCCGGGAA	18	1	75	50.6667	-24.1	-32.1333	NO	N/A	0.029703
novel.129	2B dna:chromosome chromosome:IWGSC:2B:1:801256715:1 REF	210263893	210263910	- [Negative strand]	306	TTTGGATTGAAGGGAGCA	18	3	100	40	-56.2	-56.2	NO	N/A	0.009901
novel.372	4D dna:chromosome chromosome:IWGSC:4D:1:509857067:1 REF	214944596	214944616	- [Negative strand]	177	TAGGGTGTAGAATAAGCTATT	21	9	207	26.57	-81.1	-39.1787	NO	N/A	0.009901
novel.464	5D dna:chromosome chromosome:IWGSC:5D:1:566080677:1 REF	101257459	101257479	- [Negative strand]	177	TAGGGTGTAGAATAAGCTATT	21	9	204	27.9412	-87.9	-43.0882	NO	N/A	0.009901
novel.733	Un dna:chromosome chromosome:IWGSC:Un:1:480980714:1 REF	75096307	75096327	- [Negative strand]	177	TAGGGTGTAGAATAAGCTATT	21	9	99	40.404	-59.2	-59.798	NO	N/A	0.009901
novel.680	7B dna:chromosome chromosome:IWGSC:7B:1:750620385:1 REF	732433306	732433326	- [Negative strand]	132	TGAGAAAGGACTGCATCATCT	21	7	99	52.5253	-53.7	-54.2424	NO	N/A	0.009901
novel.10	1A dna:chromosome chromosome:IWGSC:1A:1:594102056:1 REF	403039847	403039867	- [Negative strand]	122	TGGAGAAGCAGGGCACGTGCA	21	9	138	55.7971	-73.8	-53.4783	NO	N/A	0.009901
novel.570	6D dna:chromosome chromosome:IWGSC:6D:1:473592718:1 REF	3749758	3749780	- [Negative strand]	117	CTTGGATATGGAAGTCTTCTTTT	23	6	73	39.726	-22.9	-31.3699	NO	N/A	0.019802
novel.181	2D dna:chromosome chromosome:IWGSC:2D:1:651852609:1 REF	289075538	289075558	- [Negative strand]	113	TGAGGAAGGACTGCATCATCA	21	7	74	47.2973	-26.7	-36.0811	NO	N/A	0.029703
novel.199	2D dna:chromosome chromosome:IWGSC:2D:1:651852609:1 REF	612450178	612450197	+ [Positive strand]	105	AAGTTCCCCCAAACACTTCA	20	2	74	47.2973	-37.2	-50.2703	NO	N/A	0.009901
novel.514	6A dna:chromosome chromosome:IWGSC:6A:1:618079260:1 REF	185314697	185314717	+ [Positive strand]	95	TGATTGAGCCGCGCCAATATC	21	16	125	47.2	-57.4	-45.92	NO	N/A	0.009901
novel.544	6B dna:chromosome chromosome:IWGSC:6B:1:720988478:1 REF	240396092	240396112	+ [Positive strand]	95	TGATTGAGCCGCGCCAATATC	21	16	114	48.2456	-50.7	-44.4737	NO	N/A	0.009901
novel.580	6D dna:chromosome chromosome:IWGSC:6D:1:473592718:1 REF	141130136	141130156	+ [Positive strand]	95	TGATTGAGCCGCGCCAATATC	21	16	116	47.4138	-54.6	-47.069	NO	N/A	0.009901
novel.312	4A dna:chromosome chromosome:IWGSC:4A:1:744588157:1 REF	472956433	472956453	- [Negative strand]	88	TGGACTGAAGGGAGCTCCCTC	21	3	202	50.4951	-102.9	-50.9406	NO	N/A	0.009901
novel.346	4B dna:chromosome chromosome:IWGSC:4B:1:673617499:1 REF	278048617	278048636	+ [Positive strand]	78	TAATAGGGACAGTCGGGGGT	20	2	80	63.75	-35.7	-44.625	NO	N/A	0.019802
novel.426	5B dna:chromosome chromosome:IWGSC:5B:1:713149757:1 REF	91006946	91006966	+ [Positive strand]	78	TTGGTCAGTGTTCGTCTCAAA	21	1	92	48.913	-48.1	-52.2826	GTTTGAAATGAACACAGACCA(10)	N/A	0.009901
novel.526	6A dna:chromosome chromosome:IWGSC:6A:1:618079260:1 REF	612589886	612589907	- [Negative strand]	74	TGACCCTGAGGCACTCATACCG	22	2	105	53.3333	-61.5	-58.5714	NO	N/A	0.009901
novel.601	7A dna:chromosome chromosome:IWGSC:7A:1:736706236:1 REF	71680051	71680071	- [Negative strand]	67	TGTAGATACTCCCTAAGGCTT	21	12	80	43.75	-29.6	-37	NO	N/A	0.009901
novel.604	7A dna:chromosome chromosome:IWGSC:7A:1:736706236:1 REF	72699176	72699196	- [Negative strand]	67	TGTAGATACTCCCTAAGGCTT	21	12	83	37.3494	-31.6	-38.0723	NO	N/A	0.009901
novel.209	3A dna:chromosome chromosome:IWGSC:3A:1:750843639:1 REF	33150702	33150723	+ [Positive strand]	54	TTCGCCGGTGGCACATTTCCCT	22	1	81	67.9012	-46.4	-57.2839	NO	N/A	0.009901
novel.483	5D dna:chromosome chromosome:IWGSC:5D:1:566080677:1 REF	452733617	452733634	+ [Positive strand]	53	GGTCCTTTTCATCTTTCC	18	1	111	45.045	-33.1	-29.8198	NO	N/A	0.029703
novel.674	7B dna:chromosome chromosome:IWGSC:7B:1:750620385:1 REF	653891981	653892001	+ [Positive strand]	53	GATGTCAAATCAGCCAATATA	21	3	83	31.3253	-21.2	-25.5422	NO	N/A	0.039604
novel.241	3B dna:chromosome chromosome:IWGSC:3B:1:830829764:1 REF	58732351	58732368	+ [Positive strand]	49	GGTGGCTGTAGTTTAGTA	18	1	109	49.5413	-47.1	-43.211	NO	N/A	0.009901
novel.387	5A dna:chromosome chromosome:IWGSC:5A:1:709773743:1 REF	79718577	79718597	- [Negative strand]	49	CTTATACTTAGGAACAGAGGG	21	8	166	28.9157	-64.1	-38.6145	NO	N/A	0.009901
novel.540	6B dna:chromosome chromosome:IWGSC:6B:1:720988478:1 REF	145373298	145373315	+ [Positive strand]	49	TCCCTGCTGTCGACGCCA	18	3	85	63.5294	-37	-43.5294	NO	N/A	0.019802
novel.116	2B dna:chromosome chromosome:IWGSC:2B:1:801256715:1 REF	10788780	10788800	+ [Positive strand]	48	GGAACGTTGGCTGGCTCGAGG	21	4	103	62.1359	-58.2	-56.5049	NO	N/A	0.009901
novel.17	1A dna:chromosome chromosome:IWGSC:1A:1:594102056:1 REF	515766562	515766582	+ [Positive strand]	41	AGAATCTTGATGATGCTGCAT	21	7	171	45.614	-73.58	-43.0292	NO	N/A	0.009901
novel.46	1B dna:chromosome chromosome:IWGSC:1B:1:689851870:1 REF	566097781	566097801	+ [Positive strand]	41	AGAATCTTGATGATGCTGCAT	21	7	216	43.5185	-67.8	-31.3889	NO	N/A	0.009901
novel.72	1D dna:chromosome chromosome:IWGSC:1D:1:495453186:1 REF	418306162	418306182	+ [Positive strand]	41	AGAATCTTGATGATGCTGCAT	21	7	205	41.4634	-61.93	-30.2098	NO	N/A	0.009901
novel.593	7A dna:chromosome chromosome:IWGSC:7A:1:736706236:1 REF	8252501	8252521	+ [Positive strand]	41	AGAATCTTGATGATGCTGCAT	21	7	150	49.3333	-70.74	-47.16	NO	N/A	0.009901
novel.224	3A dna:chromosome chromosome:IWGSC:3A:1:750843639:1 REF	658244030	658244050	+ [Positive strand]	38	GCTCCAGCGGGGGCGACCTGA	21	4	106	55.6604	-59.7	-56.3208	NO	N/A	0.009901
novel.262	3B dna:chromosome chromosome:IWGSC:3B:1:830829764:1 REF	690367908	690367928	+ [Positive strand]	38	GCTCCAGCGGGGGCGACCTGA	21	4	116	57.7586	-65.6	-56.5517	NO	N/A	0.009901
novel.294	3D dna:chromosome chromosome:IWGSC:3D:1:615552423:1 REF	523327221	523327241	+ [Positive strand]	38	GCTCCAGCGGGGGCGACCTGA	21	4	116	56.0345	-59.6	-51.3793	NO	N/A	0.009901
novel.546	6B dna:chromosome chromosome:IWGSC:6B:1:720988478:1 REF	261845813	261845835	+ [Positive strand]	38	CCTCGCCGGCTGTGCGTCCACCT	23	13	82	73.1707	-53.8	-65.6098	NO	N/A	0.009901
novel.692	7D dna:chromosome chromosome:IWGSC:7D:1:638686055:1 REF	51801504	51801526	+ [Positive strand]	38	CCTCGCCGGCTGTGCGTCCACCT	23	13	82	75.6098	-53.4	-65.122	NO	N/A	0.009901
novel.174	2D dna:chromosome chromosome:IWGSC:2D:1:651852609:1 REF	121191588	121191605	+ [Positive strand]	37	TATCTGAGCTATTCCAGC	18	1	90	56.6667	-37.2	-41.3333	NO	N/A	0.019802
novel.193	2D dna:chromosome chromosome:IWGSC:2D:1:651852609:1 REF	544951385	544951404	+ [Positive strand]	37	TAGTTCCCCCAAACACTTCA	20	1	64	45.3125	-23.5	-36.7188	NO	N/A	0.009901
novel.298	3D dna:chromosome chromosome:IWGSC:3D:1:615552423:1 REF	589438490	589438509	+ [Positive strand]	37	GCCCGTCTAGCTCAGTCGGT	20	12	78	50	-25.4	-32.5641	NO	N/A	0.049505
novel.493	5D dna:chromosome chromosome:IWGSC:5D:1:566080677:1 REF	549049657	549049678	+ [Positive strand]	37	GGTAGCCAGGGTGACTTGCCCA	22	11	102	55.8824	-57.2	-56.0784	NO	N/A	0.009901
novel.444	5B dna:chromosome chromosome:IWGSC:5B:1:713149757:1 REF	507633363	507633383	+ [Positive strand]	36	TACCCTCGCCGGAGCAGCGTG	21	2	63	73.0159	-43.7	-69.3651	NO	N/A	0.009901
novel.35	1B dna:chromosome chromosome:IWGSC:1B:1:689851870:1 REF	359152950	359152967	- [Negative strand]	35	TTTGTTCTATAGATCTGA	18	2	64	39.0625	-18.3	-28.5937	NO	N/A	0.009901
novel.513	6A dna:chromosome chromosome:IWGSC:6A:1:618079260:1 REF	181316354	181316371	+ [Positive strand]	33	GTCGATATGTCCGAGTGC	18	1	63	49.2064	-22.2	-35.2381	NO	N/A	0.029703
novel.612	7A dna:chromosome chromosome:IWGSC:7A:1:736706236:1 REF	162489488	162489505	- [Negative strand]	32	ATCCGAGTGGCGGCACCA	18	2	80	52.5	-31.8	-39.75	NO	N/A	0.009901
novel.163	2B dna:chromosome chromosome:IWGSC:2B:1:801256715:1 REF	777125026	777125045	- [Negative strand]	31	AAGTTTGTAAAGTTTGAATT	20	7	213	24.4131	-66.4	-31.1737	NO	N/A	0.009901
novel.407	5A dna:chromosome chromosome:IWGSC:5A:1:709773743:1 REF	590568775	590568794	- [Negative strand]	31	AAGTTTGTAAAGTTTGAATT	20	7	214	26.6355	-89.6	-41.8692	NO	N/A	0.009901
novel.111	2A dna:chromosome chromosome:IWGSC:2A:1:780798557:1 REF	775657775	775657795	+ [Positive strand]	28	TGACGATTTTGGGAGAAGCTG	21	1	148	43.2432	-86.7	-58.5811	NO	N/A	0.009901
novel.628	7A dna:chromosome chromosome:IWGSC:7A:1:736706236:1 REF	571260841	571260861	+ [Positive strand]	28	TGATACTAGAATAACAGAGCT	21	1	81	35.8025	-46.2	-57.037	NO	N/A	0.009901
novel.718	7D dna:chromosome chromosome:IWGSC:7D:1:638686055:1 REF	595081560	595081580	+ [Positive strand]	27	AGAGAAAGCAATGCCAGATGA	21	4	252	44.4444	-120.27	-47.7262	NO	N/A	0.009901
novel.685	7B dna:chromosome chromosome:IWGSC:7B:1:750620385:1 REF	737957461	737957478	+ [Positive strand]	26	ATGTCGAAGGTAGTAGCT	18	10	87	55.1724	-38.7	-44.4828	NO	N/A	0.009901
novel.694	7D dna:chromosome chromosome:IWGSC:7D:1:638686055:1 REF	67104712	67104732	+ [Positive strand]	26	TAAGCCTTAGTGAATATCTAC	21	3	81	37.037	-32.8	-40.4938	TGTAGATACTCCCTAAGGCTT(10) TGTAGATACTCCCTAAGGCT(10) TAGATACTCCCTAAGGCTTGG(10) AGATACTCCCTAAGGCTTGGG(10)	N/A	0.009901
novel.710	7D dna:chromosome chromosome:IWGSC:7D:1:638686055:1 REF	349946328	349946347	+ [Positive strand]	26	GACAACCGTAGAGATAGATC	20	13	88	44.3182	-25.3	-28.75	NO	N/A	0.039604
novel.410	5A dna:chromosome chromosome:IWGSC:5A:1:709773743:1 REF	605356517	605356539	- [Negative strand]	25	CTCGTCGGTCGCGCGTCCTCCCT	23	11	81	72.8395	-52.5	-64.8148	NO	N/A	0.009901
novel.537	6B dna:chromosome chromosome:IWGSC:6B:1:720988478:1 REF	115692144	115692166	- [Negative strand]	25	CTCGTCGGTCGCGCGTCCTCCCT	23	11	81	74.0741	-50.1	-61.8518	NO	N/A	0.009901
novel.569	6B dna:chromosome chromosome:IWGSC:6B:1:720988478:1 REF	712109420	712109442	+ [Positive strand]	25	GGTTTTTTTGGATGTGCTCCTCT	23	1	74	37.8378	-38.5	-52.027	NO	N/A	0.009901
novel.635	7A dna:chromosome chromosome:IWGSC:7A:1:736706236:1 REF	668294464	668294486	- [Negative strand]	25	CTCGTCGGTCGCGCGTCCTCCCT	23	11	81	74.0741	-52.3	-64.5679	NO	N/A	0.009901
novel.728	Un dna:chromosome chromosome:IWGSC:Un:1:480980714:1 REF	15957182	15957204	- [Negative strand]	25	CTCGTCGGTCGCGCGTCCTCCCT	23	11	81	76.5432	-54.9	-67.7778	NO	N/A	0.009901
novel.118	2B dna:chromosome chromosome:IWGSC:2B:1:801256715:1 REF	24926443	24926463	+ [Positive strand]	24	TCTGTCCCATAGTATAAGAGT	21	4	65	33.8462	-26.8	-41.2308	NO	N/A	0.009901
novel.479	5D dna:chromosome chromosome:IWGSC:5D:1:566080677:1 REF	406824195	406824215	- [Negative strand]	24	TCTGTCCCATAGTATAAGAGT	21	4	85	38.8235	-36.5	-42.9412	NO	N/A	0.009901
novel.572	6D dna:chromosome chromosome:IWGSC:6D:1:473592718:1 REF	41538753	41538773	+ [Positive strand]	24	TCCGTCCCGTAATATAAGAGA	21	2	86	38.3721	-39	-45.3488	NO	N/A	0.009901
novel.53	1D dna:chromosome chromosome:IWGSC:1D:1:495453186:1 REF	33064158	33064178	+ [Positive strand]	23	TTTCGCCGGTCGCGCGTTCCC	21	16	86	70.9302	-62.2	-72.3256	NO	N/A	0.009901
novel.54	1D dna:chromosome chromosome:IWGSC:1D:1:495453186:1 REF	33317747	33317767	+ [Positive strand]	23	TTTCGCCGGTCGCGCGTTCCC	21	16	81	71.6049	-61.1	-75.4321	NO	N/A	0.009901
novel.171	2D dna:chromosome chromosome:IWGSC:2D:1:651852609:1 REF	76578395	76578415	+ [Positive strand]	23	TTTCGCCGGTCGCGCGTTCCC	21	16	81	71.6049	-54.4	-67.1605	NO	N/A	0.009901
novel.172	2D dna:chromosome chromosome:IWGSC:2D:1:651852609:1 REF	96787431	96787451	+ [Positive strand]	23	TTTCGCCGGTCGCGCGTTCCC	21	16	81	70.3704	-51.3	-63.3333	NO	N/A	0.009901
novel.203	2D dna:chromosome chromosome:IWGSC:2D:1:651852609:1 REF	638449926	638449946	+ [Positive strand]	23	TTTCGCCGGTCGCGCGTTCCC	21	16	81	70.3704	-56.9	-70.2469	NO	N/A	0.009901
novel.272	3D dna:chromosome chromosome:IWGSC:3D:1:615552423:1 REF	1344953	1344973	+ [Positive strand]	23	TTTCGCCGGTCGCGCGTTCCC	21	16	81	70.3704	-56.9	-70.2469	NO	N/A	0.009901
novel.285	3D dna:chromosome chromosome:IWGSC:3D:1:615552423:1 REF	313301220	313301240	+ [Positive strand]	23	TTTCGCCGGTCGCGCGTTCCC	21	16	81	69.1358	-54.4	-67.1605	NO	N/A	0.009901
novel.377	4D dna:chromosome chromosome:IWGSC:4D:1:509857067:1 REF	362487690	362487710	+ [Positive strand]	23	TTTCGCCGGTCGCGCGTTCCC	21	16	81	69.1358	-49.6	-61.2346	NO	N/A	0.009901
novel.630	7A dna:chromosome chromosome:IWGSC:7A:1:736706236:1 REF	606547518	606547538	+ [Positive strand]	23	TTTCGCCGGTCGCGCGTTCCC	21	16	81	71.6049	-61.1	-75.4321	NO	N/A	0.009901
novel.675	7B dna:chromosome chromosome:IWGSC:7B:1:750620385:1 REF	681757981	681758001	+ [Positive strand]	23	TTTCGCCGGTCGCGCGTTCCC	21	16	82	67.0732	-49.4	-60.2439	NO	N/A	0.009901
novel.701	7D dna:chromosome chromosome:IWGSC:7D:1:638686055:1 REF	115018823	115018843	+ [Positive strand]	23	TTTCGCCGGTCGCGCGTTCCC	21	16	81	70.3704	-54.4	-67.1605	NO	N/A	0.009901
novel.714	7D dna:chromosome chromosome:IWGSC:7D:1:638686055:1 REF	406333880	406333900	+ [Positive strand]	23	CTCGCCGGTCGCGCGTTCTCC	21	7	96	70.8333	-57.4	-59.7917	NO	N/A	0.009901
novel.439	5B dna:chromosome chromosome:IWGSC:5B:1:713149757:1 REF	480241476	480241496	+ [Positive strand]	21	AAGGGGTGACCTGAGAACACA	21	3	114	55.2632	-59.4	-52.1053	NO	N/A	0.009901
novel.511	6A dna:chromosome chromosome:IWGSC:6A:1:618079260:1 REF	113538508	113538528	- [Negative strand]	21	TGCCTGGCTCCCTGTATGCCA	21	12	81	61.7284	-45.9	-56.6667	NO	N/A	0.009901
novel.542	6B dna:chromosome chromosome:IWGSC:6B:1:720988478:1 REF	177276202	177276222	- [Negative strand]	21	TGCCTGGCTCCCTGTATGCCA	21	12	96	59.375	-53.4	-55.625	NO	N/A	0.009901
novel.568	6B dna:chromosome chromosome:IWGSC:6B:1:720988478:1 REF	712090330	712090350	+ [Positive strand]	21	TGACCCTGAGGCACTCATACC	21	2	140	53.5714	-72.2	-51.5714	NO	N/A	0.009901
novel.622	7A dna:chromosome chromosome:IWGSC:7A:1:736706236:1 REF	438858760	438858780	- [Negative strand]	21	TGCCTGGCTCCCTGTATGCCA	21	12	97	52.5773	-51.5	-53.0928	NO	N/A	0.009901
novel.665	7B dna:chromosome chromosome:IWGSC:7B:1:750620385:1 REF	383734780	383734800	- [Negative strand]	21	TGCCTGGCTCCCTGTATGCCA	21	12	97	53.6082	-52.9	-54.5361	NO	N/A	0.009901
novel.712	7D dna:chromosome chromosome:IWGSC:7D:1:638686055:1 REF	388698674	388698694	- [Negative strand]	21	TGCCTGGCTCCCTGTATGCCA	21	12	97	53.6082	-52.9	-54.5361	NO	N/A	0.009901
novel.19	1A dna:chromosome chromosome:IWGSC:1A:1:594102056:1 REF	533778642	533778660	- [Negative strand]	20	TGGCGATGATGATAAATTT	19	5	107	34.5794	-27.1	-25.3271	NO	N/A	0.009901
novel.162	2B dna:chromosome chromosome:IWGSC:2B:1:801256715:1 REF	772062269	772062289	+ [Positive strand]	20	TGCTCTCCACAGGCTTTCTTG	21	6	123	60.1626	-69.2	-56.2602	NO	N/A	0.009901
novel.261	3B dna:chromosome chromosome:IWGSC:3B:1:830829764:1 REF	689011497	689011518	- [Negative strand]	20	TTCGCCGGAGCAGCGTGCTGTG	22	2	86	67.4419	-50.1	-58.2558	NO	N/A	0.009901
novel.321	4A dna:chromosome chromosome:IWGSC:4A:1:744588157:1 REF	620614523	620614545	+ [Positive strand]	20	CACAGGCAAATCATCCTTGGCTA	23	14	95	56.8421	-44.2	-46.5263	NO	N/A	0.009901
novel.494	5D dna:chromosome chromosome:IWGSC:5D:1:566080677:1 REF	549096606	549096628	+ [Positive strand]	20	CACAGGCAAATCATCCTTGGCTA	23	14	102	59.8039	-68.3	-66.9608	NO	N/A	0.009901
novel.495	5D dna:chromosome chromosome:IWGSC:5D:1:566080677:1 REF	549199231	549199253	+ [Positive strand]	20	CACAGGCAAATCATCCTTGGCTA	23	14	119	56.3025	-70.2	-58.9916	NO	N/A	0.009901
novel.608	7A dna:chromosome chromosome:IWGSC:7A:1:736706236:1 REF	97245819	97245841	+ [Positive strand]	20	CACAGGCAAATCATCCTTGGCTA	23	14	94	61.7021	-54.6	-58.0851	NO	N/A	0.009901
novel.642	7A dna:chromosome chromosome:IWGSC:7A:1:736706236:1 REF	721467621	721467642	+ [Positive strand]	20	TCTGGCGAGGGACATACACTGT	22	6	98	56.1224	-53.4	-54.4898	NO	N/A	0.009901
novel.652	7B dna:chromosome chromosome:IWGSC:7B:1:750620385:1 REF	47613259	47613281	+ [Positive strand]	20	CACAGGCAAATCATCCTTGGCTA	23	14	94	61.7021	-47.2	-50.2128	NO	N/A	0.009901
novel.653	7B dna:chromosome chromosome:IWGSC:7B:1:750620385:1 REF	52667707	52667728	- [Negative strand]	20	TGGCTCTACCTAACTGCTGGGT	22	9	70	54.2857	-48.9	-69.8572	NO	N/A	0.009901
novel.678	7B dna:chromosome chromosome:IWGSC:7B:1:750620385:1 REF	725693282	725693303	+ [Positive strand]	20	TCTGGCGAGGGACATACACTGT	22	6	87	57.4713	-50.4	-57.931	NO	N/A	0.009901
novel.700	7D dna:chromosome chromosome:IWGSC:7D:1:638686055:1 REF	93932959	93932981	+ [Positive strand]	20	CACAGGCAAATCATCCTTGGCTA	23	14	89	65.1685	-47.5	-53.3708	NO	N/A	0.009901
novel.722	7D dna:chromosome chromosome:IWGSC:7D:1:638686055:1 REF	605210905	605210922	- [Negative strand]	20	TGGCTGTGATGATATAAC	18	5	90	43.3333	-23.6	-26.2222	NO	N/A	0.029703
novel.725	7D dna:chromosome chromosome:IWGSC:7D:1:638686055:1 REF	625910947	625910968	+ [Positive strand]	20	TCTGGCGAGGGACATACACTGT	22	6	101	60.396	-55.9	-55.3465	NO	N/A	0.009901
novel.737	Un dna:chromosome chromosome:IWGSC:Un:1:480980714:1 REF	87810039	87810060	+ [Positive strand]	20	TCTGGCGAGGGACATACACTGT	22	6	87	57.4713	-46.8	-53.7931	NO	N/A	0.009901
novel.744	Un dna:chromosome chromosome:IWGSC:Un:1:480980714:1 REF	301397441	301397462	- [Negative strand]	20	TCTGGCGAGGGACATACACTGT	22	6	87	58.6207	-49.3	-56.6667	NO	N/A	0.009901
novel.745	Un dna:chromosome chromosome:IWGSC:Un:1:480980714:1 REF	319320180	319320201	+ [Positive strand]	20	TCTGGCGAGGGACATACACTGT	22	6	87	58.6207	-49.3	-56.6667	NO	N/A	0.009901
novel.2	1A dna:chromosome chromosome:IWGSC:1A:1:594102056:1 REF	158505398	158505415	+ [Positive strand]	19	TCCCCACGGACGGCGCCA	18	3	97	60.8247	-39.92	-41.1546	NO	N/A	0.009901
novel.109	2A dna:chromosome chromosome:IWGSC:2A:1:780798557:1 REF	744683890	744683911	- [Negative strand]	19	GTTCTCCTCAAATCACTTCAGT	22	9	149	47.651	-77.8	-52.2148	NO	N/A	0.009901
novel.131	2B dna:chromosome chromosome:IWGSC:2B:1:801256715:1 REF	376288322	376288339	+ [Positive strand]	19	CGGGGGGCATTCCGAGAA	18	2	102	49.0196	-39.3	-38.5294	NO	N/A	0.009901
novel.177	2D dna:chromosome chromosome:IWGSC:2D:1:651852609:1 REF	200013590	200013607	+ [Positive strand]	19	CGGGGGGCATTCCGAGAA	18	2	102	49.0196	-38.8	-38.0392	NO	N/A	0.009901
novel.338	4B dna:chromosome chromosome:IWGSC:4B:1:673617499:1 REF	27726232	27726249	+ [Positive strand]	18	ACGCTTCAGCCTGCCCAT	18	1	66	62.1212	-30.3	-45.9091	NO	N/A	0.019802
novel.429	5B dna:chromosome chromosome:IWGSC:5B:1:713149757:1 REF	216193423	216193440	+ [Positive strand]	18	CCTGTTGAGCTTGACTCG	18	3	111	57.6577	-44.6	-40.1802	NO	N/A	0.029703
novel.461	5D dna:chromosome chromosome:IWGSC:5D:1:566080677:1 REF	35660237	35660257	+ [Positive strand]	17	TCCGTAAACTAATATAAGAGA	21	14	69	31.8841	-20.91	-30.3043	NO	N/A	0.009901
novel.370	4D dna:chromosome chromosome:IWGSC:4D:1:509857067:1 REF	175181824	175181841	+ [Positive strand]	16	CTTGGATGTCTGAGCCAC	18	2	106	39.6226	-30.4	-28.6792	NO	N/A	0.029703
novel.399	5A dna:chromosome chromosome:IWGSC:5A:1:709773743:1 REF	474453548	474453566	+ [Positive strand]	16	TTCGTCGGACGAGCGTGCC	19	6	84	72.619	-57.2	-68.0952	NO	N/A	0.009901
novel.582	6D dna:chromosome chromosome:IWGSC:6D:1:473592718:1 REF	254150373	254150393	+ [Positive strand]	16	TCCGTTAACTAATATAAGAGC	21	3	91	31.8681	-30.2	-33.1868	NO	N/A	0.009901
novel.639	7A dna:chromosome chromosome:IWGSC:7A:1:736706236:1 REF	700050793	700050810	+ [Positive strand]	16	AGTGGATGTATCTAGACA	18	16	97	45.3608	-36.6	-37.732	NO	N/A	0.019802
novel.7	1A dna:chromosome chromosome:IWGSC:1A:1:594102056:1 REF	342131629	342131646	- [Negative strand]	15	CCTGCGGAAGGATCATTT	18	11	66	46.9697	-24.2	-36.6667	NO	N/A	0.009901
novel.77	2A dna:chromosome chromosome:IWGSC:2A:1:780798557:1 REF	4205484	4205504	+ [Positive strand]	15	GCTTGACGTCGATGATCCCCA	21	3	96	67.7083	-44.4	-46.25	NO	N/A	0.029703
novel.161	2B dna:chromosome chromosome:IWGSC:2B:1:801256715:1 REF	755948149	755948169	+ [Positive strand]	15	TGATGTGGCTCTACCTAACTG	21	9	82	52.439	-60.1	-73.2927	NO	N/A	0.009901
novel.166	2D dna:chromosome chromosome:IWGSC:2D:1:651852609:1 REF	5711550	5711570	+ [Positive strand]	15	GCTTGACGTCGATGATCCCCA	21	3	120	56.6667	-91.1	-75.9167	NO	N/A	0.009901
novel.168	2D dna:chromosome chromosome:IWGSC:2D:1:651852609:1 REF	27917671	27917691	+ [Positive strand]	15	TGGATGTATCTAGACGTGTCT	21	2	167	34.7305	-63.86	-38.2395	NO	N/A	0.009901
novel.182	2D dna:chromosome chromosome:IWGSC:2D:1:651852609:1 REF	303346091	303346108	+ [Positive strand]	15	CCTGCGGAAGGATCATTT	18	11	62	45.1613	-19.3	-31.129	NO	N/A	0.049505
novel.185	2D dna:chromosome chromosome:IWGSC:2D:1:651852609:1 REF	374499111	374499128	+ [Positive strand]	15	CCTGCGGAAGGATCATTT	18	11	66	48.4848	-24.5	-37.1212	NO	N/A	0.009901
novel.218	3A dna:chromosome chromosome:IWGSC:3A:1:750843639:1 REF	275849926	275849946	+ [Positive strand]	15	TGTGCTCTTTCCTTCTTACCC	21	5	97	50.5155	-42.8	-44.1237	NO	N/A	0.009901
novel.251	3B dna:chromosome chromosome:IWGSC:3B:1:830829764:1 REF	536910025	536910042	+ [Positive strand]	15	TGGATGGTCTAGTGGTTC	18	2	78	41.0256	-21.1	-27.0513	NO	N/A	0.019802
novel.283	3D dna:chromosome chromosome:IWGSC:3D:1:615552423:1 REF	170349164	170349184	- [Negative strand]	15	TGTGCTCTTTCCTTCTTACCC	21	5	101	51.4851	-39.5	-39.1089	NO	N/A	0.009901
novel.289	3D dna:chromosome chromosome:IWGSC:3D:1:615552423:1 REF	398725373	398725390	- [Negative strand]	15	CCTGCGGAAGGATCATTT	18	11	66	46.9697	-24.6	-37.2727	NO	N/A	0.009901
novel.365	4D dna:chromosome chromosome:IWGSC:4D:1:509857067:1 REF	91807591	91807608	- [Negative strand]	15	AAAGGCTGGCGCGGGCTC	18	4	162	61.1111	-82	-50.6173	NO	N/A	0.009901
novel.373	4D dna:chromosome chromosome:IWGSC:4D:1:509857067:1 REF	226105479	226105496	+ [Positive strand]	15	CCTGCGGAAGGATCATTT	18	11	66	48.4848	-21.8	-33.0303	NO	N/A	0.009901
novel.400	5A dna:chromosome chromosome:IWGSC:5A:1:709773743:1 REF	495912905	495912927	- [Negative strand]	15	CTCGCCGGCTGTGCGTCCACCTT	23	11	78	69.2308	-37.2	-47.6923	NO	N/A	0.009901
novel.516	6A dna:chromosome chromosome:IWGSC:6A:1:618079260:1 REF	479898927	479898949	- [Negative strand]	15	CTCGCCGGCTGTGCGTCCACCTT	23	11	82	73.1707	-52.1	-63.5366	NO	N/A	0.009901
novel.519	6A dna:chromosome chromosome:IWGSC:6A:1:618079260:1 REF	505568189	505568206	+ [Positive strand]	15	CCTGCGGAAGGATCATTT	18	11	66	46.9697	-24.5	-37.1212	NO	N/A	0.009901
novel.584	6D dna:chromosome chromosome:IWGSC:6D:1:473592718:1 REF	284848656	284848675	+ [Positive strand]	15	ACATATCAGATTCGGATTTG	20	1	98	42.8571	-27.22	-27.7755	NO	N/A	0.039604
novel.607	7A dna:chromosome chromosome:IWGSC:7A:1:736706236:1 REF	91921008	91921028	- [Negative strand]	15	TGTGCTCTTTCCTTCTTACCC	21	5	127	50.3937	-67.42	-53.0866	NO	N/A	0.009901
novel.633	7A dna:chromosome chromosome:IWGSC:7A:1:736706236:1 REF	641062277	641062294	+ [Positive strand]	15	CCTGCGGAAGGATCATTT	18	11	66	46.9697	-27.5	-41.6667	NO	N/A	0.019802
novel.651	7B dna:chromosome chromosome:IWGSC:7B:1:750620385:1 REF	41539453	41539473	+ [Positive strand]	15	TGTGCTCTTTCCTTCTTACCC	21	5	101	53.4653	-48.1	-47.6238	NO	N/A	0.009901
novel.671	7B dna:chromosome chromosome:IWGSC:7B:1:750620385:1 REF	586825359	586825379	+ [Positive strand]	15	TGATGTGGCTCTACCTAACTG	21	9	95	47.3684	-58.3	-61.3684	NO	N/A	0.009901
novel.699	7D dna:chromosome chromosome:IWGSC:7D:1:638686055:1 REF	90623132	90623152	+ [Positive strand]	15	TGTGCTCTTTCCTTCTTACCC	21	5	118	48.3051	-53.31	-45.178	NO	N/A	0.009901
novel.713	7D dna:chromosome chromosome:IWGSC:7D:1:638686055:1 REF	401484563	401484580	- [Negative strand]	15	CCTGCGGAAGGATCATTT	18	11	112	49.1071	-42.2	-37.6786	NO	N/A	0.019802
novel.31	1B dna:chromosome chromosome:IWGSC:1B:1:689851870:1 REF	107369351	107369371	+ [Positive strand]	14	TTCGCCGGAGCAGCGTGCTGT	21	2	86	68.6047	-51.7	-60.1163	NO	N/A	0.009901
novel.451	5B dna:chromosome chromosome:IWGSC:5B:1:713149757:1 REF	694314419	694314439	+ [Positive strand]	14	ATGAAGTAGAGCAGAGACCTC	21	11	80	53.75	-48.7	-60.875	AGGTGCCTGACCTACTTCATC(10)	N/A	0.009901
novel.498	5D dna:chromosome chromosome:IWGSC:5D:1:566080677:1 REF	557415977	557415996	+ [Positive strand]	14	TTGAGATGAGATTACCCCAT	20	11	99	56.5657	-51.7	-52.2222	NO	N/A	0.009901
novel.61	1D dna:chromosome chromosome:IWGSC:1D:1:495453186:1 REF	325491979	325491999	- [Negative strand]	13	AATGTATTTTTTATGGCTTGG	21	3	110	50	-58.1	-52.8182	NO	N/A	0.009901
novel.81	2A dna:chromosome chromosome:IWGSC:2A:1:780798557:1 REF	58566882	58566902	- [Negative strand]	13	TTTGATCGGCTTCGACGAGGT	21	14	116	65.5172	-61.5	-53.0172	NO	N/A	0.009901
novel.124	2B dna:chromosome chromosome:IWGSC:2B:1:801256715:1 REF	158881632	158881654	- [Negative strand]	13	CTCGCCGGTCGCGCGTTCTCCCT	23	7	82	74.3902	-49.7	-60.6098	NO	N/A	0.009901
novel.205	3A dna:chromosome chromosome:IWGSC:3A:1:750843639:1 REF	7144147	7144167	- [Negative strand]	13	TTATGACTTCTCTTAGACAGT	21	4	112	42.8571	-51.6	-46.0714	NO	N/A	0.009901
novel.210	3A dna:chromosome chromosome:IWGSC:3A:1:750843639:1 REF	49450327	49450347	- [Negative strand]	13	TTTGATCGGCTTCGACGAGGT	21	14	116	64.6552	-58.01	-50.0086	NO	N/A	0.029703
novel.226	3A dna:chromosome chromosome:IWGSC:3A:1:750843639:1 REF	704479975	704479995	- [Negative strand]	13	TTTGATCGGCTTCGACGAGGT	21	14	116	65.5172	-61.5	-53.0172	NO	N/A	0.009901
novel.332	4A dna:chromosome chromosome:IWGSC:4A:1:744588157:1 REF	719139205	719139225	- [Negative strand]	13	TTATGACTTCTCTTAGACAGT	21	4	104	39.4231	-53.1	-51.0577	NO	N/A	0.009901
novel.339	4B dna:chromosome chromosome:IWGSC:4B:1:673617499:1 REF	63831781	63831801	- [Negative strand]	13	TTTGATCGGCTTCGACGAGGT	21	14	116	65.5172	-57.5	-49.569	NO	N/A	0.029703
novel.353	4B dna:chromosome chromosome:IWGSC:4B:1:673617499:1 REF	579888897	579888919	- [Negative strand]	13	CTCGCCGGTCGCGCGTTCTCCCT	23	7	74	74.3243	-44.9	-60.6757	NO	N/A	0.009901
novel.409	5A dna:chromosome chromosome:IWGSC:5A:1:709773743:1 REF	604308765	604308786	+ [Positive strand]	13	TGCAGACAGAATCATCATCGGA	22	3	94	43.617	-25.6	-27.234	NO	N/A	0.019802
novel.553	6B dna:chromosome chromosome:IWGSC:6B:1:720988478:1 REF	507390989	507391009	- [Negative strand]	13	TTTGATCGGCTTCGACGAGGT	21	14	116	66.3793	-61.2	-52.7586	NO	N/A	0.009901
novel.596	7A dna:chromosome chromosome:IWGSC:7A:1:736706236:1 REF	24903169	24903189	- [Negative strand]	13	TTTGATCGGCTTCGACGAGGT	21	14	116	66.3793	-61.2	-52.7586	NO	N/A	0.009901
novel.638	7A dna:chromosome chromosome:IWGSC:7A:1:736706236:1 REF	699802426	699802448	- [Negative strand]	13	CTCGCCGGTCGCGCGTTCTCCCT	23	7	82	73.1707	-50.7	-61.8293	NO	N/A	0.009901
novel.676	7B dna:chromosome chromosome:IWGSC:7B:1:750620385:1 REF	683388763	683388784	- [Negative strand]	13	CTCGCCGGCTGTGCGTCCACCT	22	15	80	73.75	-48.7	-60.875	NO	N/A	0.009901
novel.755	Un dna:chromosome chromosome:IWGSC:Un:1:480980714:1 REF	384052202	384052222	- [Negative strand]	13	TTTGATCGGCTTCGACGAGGT	21	14	106	65.0943	-56.5	-53.3019	NO	N/A	0.009901
novel.50	1B dna:chromosome chromosome:IWGSC:1B:1:689851870:1 REF	646483398	646483415	+ [Positive strand]	12	ATGGGCAGGCTGAAGCGC	18	1	63	61.9048	-25.6	-40.6349	NO	N/A	0.039604
novel.92	2A dna:chromosome chromosome:IWGSC:2A:1:780798557:1 REF	304432407	304432426	+ [Positive strand]	12	TCCTGGTGATGACTTGTGAT	20	2	121	34.7107	-32.61	-26.9504	NO	N/A	0.009901
novel.105	2A dna:chromosome chromosome:IWGSC:2A:1:780798557:1 REF	707747485	707747503	+ [Positive strand]	12	TGGACGAGGATGTGCAGCT	19	3	104	57.6923	-67.2	-64.6154	NO	N/A	0.009901
novel.120	2B dna:chromosome chromosome:IWGSC:2B:1:801256715:1 REF	135006717	135006737	- [Negative strand]	12	TCTTATACTGTGGGACGGAGG	21	12	69	42.029	-36.9	-53.4783	NO	N/A	0.009901
novel.121	2B dna:chromosome chromosome:IWGSC:2B:1:801256715:1 REF	148516528	148516545	+ [Positive strand]	12	ATTGCAATTGTTGGTCTC	18	1	72	51.3889	-28.3	-39.3056	NO	N/A	0.019802
novel.140	2B dna:chromosome chromosome:IWGSC:2B:1:801256715:1 REF	544128135	544128154	+ [Positive strand]	12	AATAGTAGCAGCAGCGCAGT	20	14	131	49.6183	-39.9	-30.458	NO	N/A	0.049505
novel.141	2B dna:chromosome chromosome:IWGSC:2B:1:801256715:1 REF	544559109	544559128	+ [Positive strand]	12	AATAGTAGCAGCAGCGCAGT	20	14	133	48.8722	-41.8	-31.4286	NO	N/A	0.019802
novel.150	2B dna:chromosome chromosome:IWGSC:2B:1:801256715:1 REF	680766704	680766722	+ [Positive strand]	12	TGGACGAGGATGTGCAGCT	19	3	104	55.7692	-68.1	-65.4808	NO	N/A	0.009901
novel.151	2B dna:chromosome chromosome:IWGSC:2B:1:801256715:1 REF	683231454	683231473	- [Negative strand]	12	AATAGTAGCAGCAGCGCAGT	20	14	159	47.1698	-46.55	-29.2767	NO	N/A	0.029703
novel.192	2D dna:chromosome chromosome:IWGSC:2D:1:651852609:1 REF	544944058	544944079	+ [Positive strand]	12	ACTGAAGTGGTTTGAGGAGAAC	22	9	121	44.6281	-42.2	-34.876	NO	N/A	0.019802
novel.194	2D dna:chromosome chromosome:IWGSC:2D:1:651852609:1 REF	544951679	544951700	+ [Positive strand]	12	ACTGAAGTGGTTTGAGGAGAAC	22	9	121	45.4545	-45.1	-37.2727	NO	N/A	0.009901
novel.195	2D dna:chromosome chromosome:IWGSC:2D:1:651852609:1 REF	556053344	556053364	+ [Positive strand]	12	TCTTATACTGTGGGACGGAGG	21	12	85	44.7059	-41.1	-48.3529	NO	N/A	0.009901
novel.196	2D dna:chromosome chromosome:IWGSC:2D:1:651852609:1 REF	568229243	568229261	+ [Positive strand]	12	TGGACGAGGATGTGCAGCT	19	3	91	58.2418	-62.1	-68.2418	NO	N/A	0.009901
novel.277	3D dna:chromosome chromosome:IWGSC:3D:1:615552423:1 REF	48821158	48821175	+ [Positive strand]	12	TATGTGAGCTTCAAGACA	18	2	76	39.4737	-26	-34.2105	NO	N/A	0.009901
novel.291	3D dna:chromosome chromosome:IWGSC:3D:1:615552423:1 REF	481265232	481265253	- [Negative strand]	12	AATGCGTGTTCGGAGTACTAGT	22	4	60	53.3333	-25.9	-43.1667	NO	N/A	0.009901
novel.342	4B dna:chromosome chromosome:IWGSC:4B:1:673617499:1 REF	119288214	119288233	- [Negative strand]	12	AATAGTAGCAGCAGCGCAGT	20	14	113	47.7876	-35.71	-31.6018	NO	N/A	0.029703
novel.369	4D dna:chromosome chromosome:IWGSC:4D:1:509857067:1 REF	146495231	146495252	- [Negative strand]	12	AATGCGTGTTCGGAGTACTAGT	22	4	60	55	-31.8	-53	NO	N/A	0.009901
novel.393	5A dna:chromosome chromosome:IWGSC:5A:1:709773743:1 REF	316087092	316087112	- [Negative strand]	12	TCTTATACTGTGGGACGGAGG	21	12	75	42.6667	-35.7	-47.6	NO	N/A	0.009901
novel.425	5B dna:chromosome chromosome:IWGSC:5B:1:713149757:1 REF	89966851	89966868	- [Negative strand]	12	GTTCGGATTGCAGGCTGT	18	4	109	58.7156	-52	-47.7064	NO	N/A	0.009901
novel.427	5B dna:chromosome chromosome:IWGSC:5B:1:713149757:1 REF	97493983	97494003	- [Negative strand]	12	TCTTATACTGTGGGACGGAGG	21	12	60	41.6667	-39.2	-65.3333	NO	N/A	0.009901
novel.446	5B dna:chromosome chromosome:IWGSC:5B:1:713149757:1 REF	547499551	547499571	+ [Positive strand]	12	TCTTATACTGTGGGACGGAGG	21	12	72	50	-54.1	-75.1389	NO	N/A	0.009901
novel.480	5D dna:chromosome chromosome:IWGSC:5D:1:566080677:1 REF	432620548	432620569	+ [Positive strand]	12	AATGCGTGTTCGGAGTACTAGT	22	4	60	55	-31.9	-53.1667	NO	N/A	0.009901
novel.508	6A dna:chromosome chromosome:IWGSC:6A:1:618079260:1 REF	68894549	68894569	- [Negative strand]	12	TCTTATACTGTGGGACGGAGG	21	12	97	37.1134	-50.11	-51.6598	NO	N/A	0.009901
novel.548	6B dna:chromosome chromosome:IWGSC:6B:1:720988478:1 REF	314408520	314408539	- [Negative strand]	12	AATAGTAGCAGCAGCGCAGT	20	14	113	46.9027	-33.91	-30.0088	NO	N/A	0.049505
novel.27	1B dna:chromosome chromosome:IWGSC:1B:1:689851870:1 REF	17649520	17649538	- [Negative strand]	11	ATGAGATGATGAATGAGAT	19	14	88	32.9545	-24.3	-27.6136	NO	N/A	0.019802
novel.68	1D dna:chromosome chromosome:IWGSC:1D:1:495453186:1 REF	397289482	397289504	- [Negative strand]	11	TTCGCCGGTAGCGCGTTTTCCCT	23	14	67	64.1791	-29.8	-44.4776	NO	N/A	0.029703
novel.80	2A dna:chromosome chromosome:IWGSC:2A:1:780798557:1 REF	58157648	58157670	+ [Positive strand]	11	TTCGCCGGTAGCGCGTTTTCCCT	23	14	83	68.6747	-51.9	-62.5301	NO	N/A	0.009901
novel.82	2A dna:chromosome chromosome:IWGSC:2A:1:780798557:1 REF	84117035	84117057	- [Negative strand]	11	TTCGCCGGTAGCGCGTTTTCCCT	23	14	71	69.0141	-46.1	-64.9296	NO	N/A	0.009901
novel.133	2B dna:chromosome chromosome:IWGSC:2B:1:801256715:1 REF	448707083	448707105	- [Negative strand]	11	TTCGCCGGTAGCGCGTTTTCCCT	23	14	108	68.5185	-50.5	-46.7593	NO	N/A	0.009901
novel.296	3D dna:chromosome chromosome:IWGSC:3D:1:615552423:1 REF	562212101	562212123	+ [Positive strand]	11	TTCGCCGGTAGCGCGTTTTCCCT	23	14	83	69.8795	-50.7	-61.0843	NO	N/A	0.009901
novel.329	4A dna:chromosome chromosome:IWGSC:4A:1:744588157:1 REF	692400376	692400398	- [Negative strand]	11	TTCGCCGGTAGCGCGTTTTCCCT	23	14	83	72.2892	-54.8	-66.0241	NO	N/A	0.009901
novel.330	4A dna:chromosome chromosome:IWGSC:4A:1:744588157:1 REF	692407311	692407333	- [Negative strand]	11	TTCGCCGGTAGCGCGTTTTCCCT	23	14	83	72.2892	-54.8	-66.0241	NO	N/A	0.009901
novel.484	5D dna:chromosome chromosome:IWGSC:5D:1:566080677:1 REF	457245546	457245563	- [Negative strand]	11	GTGTCTGGTAATTGGGAT	18	4	89	50.5618	-32.3	-36.2921	NO	N/A	0.049505
novel.491	5D dna:chromosome chromosome:IWGSC:5D:1:566080677:1 REF	535568223	535568243	+ [Positive strand]	11	AGATAAGGTAGTAATAATGTT	21	1	76	22.3684	-36.3	-47.7632	NO	N/A	0.009901
novel.492	5D dna:chromosome chromosome:IWGSC:5D:1:566080677:1 REF	537739165	537739187	+ [Positive strand]	11	TTCGAGATCTAACTTTGACCATT	23	1	205	39.0244	-96.6	-47.122	NO	N/A	0.009901
novel.599	7A dna:chromosome chromosome:IWGSC:7A:1:736706236:1 REF	54183558	54183580	+ [Positive strand]	11	AGGAGAGCGCGCCACCGTCAAGC	23	2	83	77.1084	-51.9	-62.5301	NO	N/A	0.009901
novel.690	7D dna:chromosome chromosome:IWGSC:7D:1:638686055:1 REF	30006503	30006525	+ [Positive strand]	11	TTCGCCGGTAGCGCGTTTTCCCT	23	14	81	70.3704	-49.8	-61.4815	NO	N/A	0.009901
novel.732	Un dna:chromosome chromosome:IWGSC:Un:1:480980714:1 REF	50168517	50168539	+ [Positive strand]	11	TTCGCCGGTAGCGCGTTTTCCCT	23	14	83	72.2892	-54.8	-66.0241	NO	N/A	0.009901
novel.746	Un dna:chromosome chromosome:IWGSC:Un:1:480980714:1 REF	326249616	326249638	- [Negative strand]	11	TTCGCCGGTAGCGCGTTTTCCCT	23	14	83	72.2892	-54.8	-66.0241	NO	N/A	0.009901
novel.13	1A dna:chromosome chromosome:IWGSC:1A:1:594102056:1 REF	465967722	465967744	- [Negative strand]	10	TTGCCGTCTGTAATAAAAAACAC	23	14	114	39.4737	-47.3	-41.4912	NO	N/A	0.009901
novel.119	2B dna:chromosome chromosome:IWGSC:2B:1:801256715:1 REF	27947513	27947535	- [Negative strand]	10	CCGATTCTCCCAGAATTTTGAGA	23	2	220	41.3636	-128.7	-58.5	NO	N/A	0.009901
novel.130	2B dna:chromosome chromosome:IWGSC:2B:1:801256715:1 REF	275757413	275757435	+ [Positive strand]	10	TTGCCGTCTGTAATAAAAAACAC	23	14	161	34.7826	-85.5	-53.1056	NO	N/A	0.009901
novel.132	2B dna:chromosome chromosome:IWGSC:2B:1:801256715:1 REF	427268673	427268695	- [Negative strand]	10	TTGCCGTCTGTAATAAAAAACAC	23	14	82	36.5854	-47.8	-58.2927	NO	N/A	0.009901
novel.153	2B dna:chromosome chromosome:IWGSC:2B:1:801256715:1 REF	695519977	695519995	- [Negative strand]	10	CTCGCCGGAGCAGCATGCC	19	6	87	73.5632	-58.1	-66.7816	NO	N/A	0.009901
novel.165	2D dna:chromosome chromosome:IWGSC:2D:1:651852609:1 REF	2786631	2786653	+ [Positive strand]	10	GGGAGAGCGCGCCGCCGTCAAGC	23	15	83	74.6988	-51.8	-62.4096	NO	N/A	0.009901
novel.180	2D dna:chromosome chromosome:IWGSC:2D:1:651852609:1 REF	267323881	267323903	+ [Positive strand]	10	TTGCCGTCTGTAATAAAAAACAC	23	14	104	41.3462	-65.2	-62.6923	NO	N/A	0.009901
novel.187	2D dna:chromosome chromosome:IWGSC:2D:1:651852609:1 REF	415609841	415609863	+ [Positive strand]	10	TTGCCGTCTGTAATAAAAAACAC	23	14	110	40	-73.3	-66.6364	NO	N/A	0.009901
novel.197	2D dna:chromosome chromosome:IWGSC:2D:1:651852609:1 REF	577740822	577740844	- [Negative strand]	10	GGGAGAGCGCGCCGCCGTCAAGC	23	15	83	73.494	-51.4	-61.9277	NO	N/A	0.009901
novel.239	3B dna:chromosome chromosome:IWGSC:3B:1:830829764:1 REF	55779232	55779252	+ [Positive strand]	10	TCCAGATCGATTGGCAAAGTA	21	5	130	63.0769	-62.5	-48.0769	NO	N/A	0.009901
novel.278	3D dna:chromosome chromosome:IWGSC:3D:1:615552423:1 REF	57728559	57728581	+ [Positive strand]	10	TTGCCGTCTGTAATAAAAAACAC	23	14	80	37.5	-52.7	-65.875	NO	N/A	0.009901
novel.300	4A dna:chromosome chromosome:IWGSC:4A:1:744588157:1 REF	5972178	5972198	- [Negative strand]	10	TCCGTTCCAGAATAGATGACC	21	15	72	33.3333	-42.9	-59.5833	NO	N/A	0.009901
novel.335	4A dna:chromosome chromosome:IWGSC:4A:1:744588157:1 REF	728864868	728864890	- [Negative strand]	10	TTGCCGTCTGTAATAAAAAACAC	23	14	107	42.0561	-56.9	-53.1776	NO	N/A	0.009901
novel.343	4B dna:chromosome chromosome:IWGSC:4B:1:673617499:1 REF	138790277	138790299	+ [Positive strand]	10	TTGCCGTCTGTAATAAAAAACAC	23	14	108	39.8148	-77.3	-71.5741	NO	N/A	0.009901
novel.388	5A dna:chromosome chromosome:IWGSC:5A:1:709773743:1 REF	142689184	142689206	+ [Positive strand]	10	TTGCCGTCTGTAATAAAAAACAC	23	14	158	31.6456	-81.5	-51.5823	NO	N/A	0.009901
novel.421	5B dna:chromosome chromosome:IWGSC:5B:1:713149757:1 REF	16370026	16370048	+ [Positive strand]	10	AGTTACAGACTGTATCCATCATT	23	1	122	38.5246	-60.1	-49.2623	NO	N/A	0.009901
novel.525	6A dna:chromosome chromosome:IWGSC:6A:1:618079260:1 REF	596398842	596398862	+ [Positive strand]	10	GGGTCCTAGCTAGCTTGTCGA	21	2	98	54.0816	-43.1	-43.9796	NO	N/A	0.009901
novel.563	6B dna:chromosome chromosome:IWGSC:6B:1:720988478:1 REF	669333549	669333571	+ [Positive strand]	10	TTGCCGTCTGTAATAAAAAACAC	23	14	104	35.5769	-47.1	-45.2885	NO	N/A	0.009901
novel.600	7A dna:chromosome chromosome:IWGSC:7A:1:736706236:1 REF	56610890	56610912	- [Negative strand]	10	TTGCCGTCTGTAATAAAAAACAC	23	14	66	42.4242	-34.5	-52.2727	NO	N/A	0.009901
novel.618	7A dna:chromosome chromosome:IWGSC:7A:1:736706236:1 REF	209543735	209543755	+ [Positive strand]	10	TTGCCTGGCTCCCTGAATGCC	21	3	87	65.5172	-53.8	-61.8391	TTGGCATTGAGGGAGTCATGC(10) GCATTGAGGGAGTCATGCAGG(10)	N/A	0.009901
novel.636	7A dna:chromosome chromosome:IWGSC:7A:1:736706236:1 REF	678929123	678929143	+ [Positive strand]	10	CTCCGTCTGAAAATACTTGTT	21	15	111	27.9279	-31.01	-27.9369	NO	N/A	0.009901
novel.662	7B dna:chromosome chromosome:IWGSC:7B:1:750620385:1 REF	192373996	192374015	+ [Positive strand]	10	TTTCACGATGCTCCGGCGAG	20	1	99	68.6869	-54.1	-54.6465	NO	N/A	0.009901
novel.681	7B dna:chromosome chromosome:IWGSC:7B:1:750620385:1 REF	734833888	734833909	- [Negative strand]	10	GCCGAAGACGCAAAGCTGATTC	22	10	97	59.7938	-42.5	-43.8144	NO	N/A	0.009901
novel.682	7B dna:chromosome chromosome:IWGSC:7B:1:750620385:1 REF	734858318	734858339	- [Negative strand]	10	GCCGAAGACGCAAAGCTGATTC	22	10	97	59.7938	-42.5	-43.8144	NO	N/A	0.019802
novel.683	7B dna:chromosome chromosome:IWGSC:7B:1:750620385:1 REF	734879257	734879278	- [Negative strand]	10	GCCGAAGACGCAAAGCTGATTC	22	10	97	59.7938	-42.5	-43.8144	NO	N/A	0.009901
novel.684	7B dna:chromosome chromosome:IWGSC:7B:1:750620385:1 REF	734901993	734902014	- [Negative strand]	10	GCCGAAGACGCAAAGCTGATTC	22	10	97	59.7938	-42.5	-43.8144	NO	N/A	0.009901
novel.706	7D dna:chromosome chromosome:IWGSC:7D:1:638686055:1 REF	199519390	199519410	+ [Positive strand]	10	TTGCCTGGCTCCCTGAATGCC	21	3	87	63.2184	-53.5	-61.4943	TTGGCATTGAGGGAGTCATGC(10) GCATTGAGGGAGTCATGCAGG(10)	N/A	0.009901
novel.716	7D dna:chromosome chromosome:IWGSC:7D:1:638686055:1 REF	569027475	569027495	+ [Positive strand]	10	CTCCGTCTGAAAATACTTGTT	21	15	84	33.3333	-26.7	-31.7857	NO	N/A	0.009901
novel.726	7D dna:chromosome chromosome:IWGSC:7D:1:638686055:1 REF	626077865	626077887	+ [Positive strand]	10	TTGCCGTCTGTAATAAAAAACAC	23	14	70	44.2857	-52.5	-75	NO	N/A	0.009901
novel.739	Un dna:chromosome chromosome:IWGSC:Un:1:480980714:1 REF	165288263	165288284	+ [Positive strand]	10	GCCGAAGACGCAAAGCTGATTC	22	10	97	59.7938	-42.5	-43.8144	NO	N/A	0.009901
novel.740	Un dna:chromosome chromosome:IWGSC:Un:1:480980714:1 REF	165319867	165319888	+ [Positive strand]	10	GCCGAAGACGCAAAGCTGATTC	22	10	97	59.7938	-42.5	-43.8144	NO	N/A	0.009901
novel.747	Un dna:chromosome chromosome:IWGSC:Un:1:480980714:1 REF	327651307	327651328	+ [Positive strand]	10	GCCGAAGACGCAAAGCTGATTC	22	10	97	59.7938	-42.5	-43.8144	NO	N/A	0.019802
novel.748	Un dna:chromosome chromosome:IWGSC:Un:1:480980714:1 REF	328809845	328809866	+ [Positive strand]	10	GCCGAAGACGCAAAGCTGATTC	22	10	97	59.7938	-42.5	-43.8144	NO	N/A	0.019802
novel.752	Un dna:chromosome chromosome:IWGSC:Un:1:480980714:1 REF	367761003	367761024	- [Negative strand]	10	GCCGAAGACGCAAAGCTGATTC	22	10	97	59.7938	-42.5	-43.8144	NO	N/A	0.009901
novel.753	Un dna:chromosome chromosome:IWGSC:Un:1:480980714:1 REF	370719396	370719417	- [Negative strand]	10	GCCGAAGACGCAAAGCTGATTC	22	10	97	59.7938	-42.5	-43.8144	NO	N/A	0.009901

## Sheet: sample2
Novel miRNA related to wheat cadmium accumulation																Novel miRNA related to wheat cadmium accumulation																Novel miRNA related to wheat cadmium accumulation																Novel miRNA related to wheat cadmium accumulation
miRNA id	Chromosome	Start	End	Orientation	Abundance	Sequence	sRNA length	# Genomic Hits	Hairpin Length	Hairpin % G/C content	Minimum Free Energy	Adjusted MFE	miRNA*	miRBaseID	pVal
novel.504	6A dna:chromosome chromosome:IWGSC:6A:1:618079260:1 REF	29948475	29948495	+ [Positive strand]	559	CCTCGATAAACCCTTCAGAAA	21	1	80	43.75	-30	-37.5	NO	N/A	0.009901
novel.529	6B dna:chromosome chromosome:IWGSC:6B:1:720988478:1 REF	37388140	37388157	+ [Positive strand]	370	TGGTGCACCAGCCGGGAA	18	1	75	50.6667	-24.1	-32.1333	NO	N/A	0.029703
novel.570	6D dna:chromosome chromosome:IWGSC:6D:1:473592718:1 REF	3749758	3749780	- [Negative strand]	251	CTTGGATATGGAAGTCTTCTTTT	23	6	73	39.726	-22.9	-31.3699	NO	N/A	0.019802
novel.129	2B dna:chromosome chromosome:IWGSC:2B:1:801256715:1 REF	210263893	210263910	- [Negative strand]	157	TTTGGATTGAAGGGAGCA	18	3	100	40	-56.2	-56.2	NO	N/A	0.009901
novel.612	7A dna:chromosome chromosome:IWGSC:7A:1:736706236:1 REF	162489488	162489505	- [Negative strand]	104	ATCCGAGTGGCGGCACCA	18	2	80	52.5	-31.8	-39.75	NO	N/A	0.009901
novel.372	4D dna:chromosome chromosome:IWGSC:4D:1:509857067:1 REF	214944596	214944616	- [Negative strand]	83	TAGGGTGTAGAATAAGCTATT	21	9	207	26.57	-81.1	-39.1787	NO	N/A	0.009901
novel.464	5D dna:chromosome chromosome:IWGSC:5D:1:566080677:1 REF	101257459	101257479	- [Negative strand]	83	TAGGGTGTAGAATAAGCTATT	21	9	204	27.9412	-87.9	-43.0882	NO	N/A	0.009901
novel.733	Un dna:chromosome chromosome:IWGSC:Un:1:480980714:1 REF	75096307	75096327	- [Negative strand]	83	TAGGGTGTAGAATAAGCTATT	21	9	99	40.404	-59.2	-59.798	NO	N/A	0.009901
novel.680	7B dna:chromosome chromosome:IWGSC:7B:1:750620385:1 REF	732433306	732433326	- [Negative strand]	71	TGAGAAAGGACTGCATCATCT	21	7	99	52.5253	-53.7	-54.2424	NO	N/A	0.009901
novel.710	7D dna:chromosome chromosome:IWGSC:7D:1:638686055:1 REF	349946328	349946347	+ [Positive strand]	70	GACAACCGTAGAGATAGATC	20	13	88	44.3182	-25.3	-28.75	NO	N/A	0.039604
novel.514	6A dna:chromosome chromosome:IWGSC:6A:1:618079260:1 REF	185314697	185314717	+ [Positive strand]	64	TGATTGAGCCGCGCCAATATC	21	16	125	47.2	-57.4	-45.92	NO	N/A	0.009901
novel.544	6B dna:chromosome chromosome:IWGSC:6B:1:720988478:1 REF	240396092	240396112	+ [Positive strand]	64	TGATTGAGCCGCGCCAATATC	21	16	114	48.2456	-50.7	-44.4737	NO	N/A	0.009901
novel.580	6D dna:chromosome chromosome:IWGSC:6D:1:473592718:1 REF	141130136	141130156	+ [Positive strand]	64	TGATTGAGCCGCGCCAATATC	21	16	116	47.4138	-54.6	-47.069	NO	N/A	0.009901
novel.241	3B dna:chromosome chromosome:IWGSC:3B:1:830829764:1 REF	58732351	58732368	+ [Positive strand]	61	GGTGGCTGTAGTTTAGTA	18	1	109	49.5413	-47.1	-43.211	NO	N/A	0.009901
novel.676	7B dna:chromosome chromosome:IWGSC:7B:1:750620385:1 REF	683388763	683388784	- [Negative strand]	61	CTCGCCGGCTGTGCGTCCACCT	22	15	80	73.75	-48.7	-60.875	NO	N/A	0.009901
novel.526	6A dna:chromosome chromosome:IWGSC:6A:1:618079260:1 REF	612589886	612589907	- [Negative strand]	50	TGACCCTGAGGCACTCATACCG	22	2	105	53.3333	-61.5	-58.5714	NO	N/A	0.009901
novel.10	1A dna:chromosome chromosome:IWGSC:1A:1:594102056:1 REF	403039847	403039867	- [Negative strand]	49	TGGAGAAGCAGGGCACGTGCA	21	9	138	55.7971	-73.8	-53.4783	NO	N/A	0.009901
novel.181	2D dna:chromosome chromosome:IWGSC:2D:1:651852609:1 REF	289075538	289075558	- [Negative strand]	45	TGAGGAAGGACTGCATCATCA	21	7	74	47.2973	-26.7	-36.0811	NO	N/A	0.029703
novel.312	4A dna:chromosome chromosome:IWGSC:4A:1:744588157:1 REF	472956433	472956453	- [Negative strand]	44	TGGACTGAAGGGAGCTCCCTC	21	3	202	50.4951	-102.9	-50.9406	NO	N/A	0.009901
novel.174	2D dna:chromosome chromosome:IWGSC:2D:1:651852609:1 REF	121191588	121191605	+ [Positive strand]	41	TATCTGAGCTATTCCAGC	18	1	90	56.6667	-37.2	-41.3333	NO	N/A	0.019802
novel.513	6A dna:chromosome chromosome:IWGSC:6A:1:618079260:1 REF	181316354	181316371	+ [Positive strand]	40	GTCGATATGTCCGAGTGC	18	1	63	49.2064	-22.2	-35.2381	NO	N/A	0.029703
novel.601	7A dna:chromosome chromosome:IWGSC:7A:1:736706236:1 REF	71680051	71680071	- [Negative strand]	40	TGTAGATACTCCCTAAGGCTT	21	12	80	43.75	-29.6	-37	NO	N/A	0.009901
novel.604	7A dna:chromosome chromosome:IWGSC:7A:1:736706236:1 REF	72699176	72699196	- [Negative strand]	40	TGTAGATACTCCCTAAGGCTT	21	12	83	37.3494	-31.6	-38.0723	NO	N/A	0.009901
novel.298	3D dna:chromosome chromosome:IWGSC:3D:1:615552423:1 REF	589438490	589438509	+ [Positive strand]	36	GCCCGTCTAGCTCAGTCGGT	20	12	78	50	-25.4	-32.5641	NO	N/A	0.049505
novel.540	6B dna:chromosome chromosome:IWGSC:6B:1:720988478:1 REF	145373298	145373315	+ [Positive strand]	34	TCCCTGCTGTCGACGCCA	18	3	85	63.5294	-37	-43.5294	NO	N/A	0.019802
novel.346	4B dna:chromosome chromosome:IWGSC:4B:1:673617499:1 REF	278048617	278048636	+ [Positive strand]	32	TAATAGGGACAGTCGGGGGT	20	2	80	63.75	-35.7	-44.625	NO	N/A	0.019802
novel.199	2D dna:chromosome chromosome:IWGSC:2D:1:651852609:1 REF	612450178	612450197	+ [Positive strand]	30	AAGTTCCCCCAAACACTTCA	20	2	74	47.2973	-37.2	-50.2703	NO	N/A	0.009901
novel.209	3A dna:chromosome chromosome:IWGSC:3A:1:750843639:1 REF	33150702	33150723	+ [Positive strand]	29	TTCGCCGGTGGCACATTTCCCT	22	1	81	67.9012	-46.4	-57.2839	NO	N/A	0.009901
novel.308	4A dna:chromosome chromosome:IWGSC:4A:1:744588157:1 REF	269566396	269566413	+ [Positive strand]	29	AGCTGCTGTTGAAGTTCC	18	13	141	63.8298	-82.1	-58.2269	NO	N/A	0.009901
novel.53	1D dna:chromosome chromosome:IWGSC:1D:1:495453186:1 REF	33064158	33064178	+ [Positive strand]	27	TTTCGCCGGTCGCGCGTTCCC	21	16	86	70.9302	-62.2	-72.3256	NO	N/A	0.009901
novel.54	1D dna:chromosome chromosome:IWGSC:1D:1:495453186:1 REF	33317747	33317767	+ [Positive strand]	27	TTTCGCCGGTCGCGCGTTCCC	21	16	81	71.6049	-61.1	-75.4321	NO	N/A	0.009901
novel.171	2D dna:chromosome chromosome:IWGSC:2D:1:651852609:1 REF	76578395	76578415	+ [Positive strand]	27	TTTCGCCGGTCGCGCGTTCCC	21	16	81	71.6049	-54.4	-67.1605	NO	N/A	0.009901
novel.172	2D dna:chromosome chromosome:IWGSC:2D:1:651852609:1 REF	96787431	96787451	+ [Positive strand]	27	TTTCGCCGGTCGCGCGTTCCC	21	16	81	70.3704	-51.3	-63.3333	NO	N/A	0.009901
novel.203	2D dna:chromosome chromosome:IWGSC:2D:1:651852609:1 REF	638449926	638449946	+ [Positive strand]	27	TTTCGCCGGTCGCGCGTTCCC	21	16	81	70.3704	-56.9	-70.2469	NO	N/A	0.009901
novel.272	3D dna:chromosome chromosome:IWGSC:3D:1:615552423:1 REF	1344953	1344973	+ [Positive strand]	27	TTTCGCCGGTCGCGCGTTCCC	21	16	81	70.3704	-56.9	-70.2469	NO	N/A	0.009901
novel.277	3D dna:chromosome chromosome:IWGSC:3D:1:615552423:1 REF	48821158	48821175	+ [Positive strand]	27	TATGTGAGCTTCAAGACA	18	2	76	39.4737	-26	-34.2105	NO	N/A	0.009901
novel.285	3D dna:chromosome chromosome:IWGSC:3D:1:615552423:1 REF	313301220	313301240	+ [Positive strand]	27	TTTCGCCGGTCGCGCGTTCCC	21	16	81	69.1358	-54.4	-67.1605	NO	N/A	0.009901
novel.377	4D dna:chromosome chromosome:IWGSC:4D:1:509857067:1 REF	362487690	362487710	+ [Positive strand]	27	TTTCGCCGGTCGCGCGTTCCC	21	16	81	69.1358	-49.6	-61.2346	NO	N/A	0.009901
novel.630	7A dna:chromosome chromosome:IWGSC:7A:1:736706236:1 REF	606547518	606547538	+ [Positive strand]	27	TTTCGCCGGTCGCGCGTTCCC	21	16	81	71.6049	-61.1	-75.4321	NO	N/A	0.009901
novel.675	7B dna:chromosome chromosome:IWGSC:7B:1:750620385:1 REF	681757981	681758001	+ [Positive strand]	27	TTTCGCCGGTCGCGCGTTCCC	21	16	82	67.0732	-49.4	-60.2439	NO	N/A	0.009901
novel.701	7D dna:chromosome chromosome:IWGSC:7D:1:638686055:1 REF	115018823	115018843	+ [Positive strand]	27	TTTCGCCGGTCGCGCGTTCCC	21	16	81	70.3704	-54.4	-67.1605	NO	N/A	0.009901
novel.653	7B dna:chromosome chromosome:IWGSC:7B:1:750620385:1 REF	52667707	52667728	- [Negative strand]	26	TGGCTCTACCTAACTGCTGGGT	22	9	70	54.2857	-48.9	-69.8572	NO	N/A	0.009901
novel.183	2D dna:chromosome chromosome:IWGSC:2D:1:651852609:1 REF	323513741	323513758	- [Negative strand]	25	GCTGCTGTTGAAGTTCCC	18	2	139	64.0288	-81.6	-58.705	NO	N/A	0.009901
novel.387	5A dna:chromosome chromosome:IWGSC:5A:1:709773743:1 REF	79718577	79718597	- [Negative strand]	24	CTTATACTTAGGAACAGAGGG	21	8	166	28.9157	-64.1	-38.6145	NO	N/A	0.009901
novel.546	6B dna:chromosome chromosome:IWGSC:6B:1:720988478:1 REF	261845813	261845835	+ [Positive strand]	24	CCTCGCCGGCTGTGCGTCCACCT	23	13	82	73.1707	-53.8	-65.6098	NO	N/A	0.009901
novel.692	7D dna:chromosome chromosome:IWGSC:7D:1:638686055:1 REF	51801504	51801526	+ [Positive strand]	24	CCTCGCCGGCTGTGCGTCCACCT	23	13	82	75.6098	-53.4	-65.122	NO	N/A	0.009901
novel.165	2D dna:chromosome chromosome:IWGSC:2D:1:651852609:1 REF	2786631	2786653	+ [Positive strand]	23	GGGAGAGCGCGCCGCCGTCAAGC	23	15	83	74.6988	-51.8	-62.4096	NO	N/A	0.009901
novel.197	2D dna:chromosome chromosome:IWGSC:2D:1:651852609:1 REF	577740822	577740844	- [Negative strand]	23	GGGAGAGCGCGCCGCCGTCAAGC	23	15	83	73.494	-51.4	-61.9277	NO	N/A	0.009901
novel.410	5A dna:chromosome chromosome:IWGSC:5A:1:709773743:1 REF	605356517	605356539	- [Negative strand]	23	CTCGTCGGTCGCGCGTCCTCCCT	23	11	81	72.8395	-52.5	-64.8148	NO	N/A	0.009901
novel.438	5B dna:chromosome chromosome:IWGSC:5B:1:713149757:1 REF	432881393	432881414	- [Negative strand]	23	ATTTACATAGTAGAACAAATCC	22	15	93	29.0323	-23.5	-25.2688	NO	N/A	0.019802
novel.537	6B dna:chromosome chromosome:IWGSC:6B:1:720988478:1 REF	115692144	115692166	- [Negative strand]	23	CTCGTCGGTCGCGCGTCCTCCCT	23	11	81	74.0741	-50.1	-61.8518	NO	N/A	0.009901
novel.635	7A dna:chromosome chromosome:IWGSC:7A:1:736706236:1 REF	668294464	668294486	- [Negative strand]	23	CTCGTCGGTCGCGCGTCCTCCCT	23	11	81	74.0741	-52.3	-64.5679	NO	N/A	0.009901
novel.674	7B dna:chromosome chromosome:IWGSC:7B:1:750620385:1 REF	653891981	653892001	+ [Positive strand]	23	GATGTCAAATCAGCCAATATA	21	3	83	31.3253	-21.2	-25.5422	NO	N/A	0.039604
novel.728	Un dna:chromosome chromosome:IWGSC:Un:1:480980714:1 REF	15957182	15957204	- [Negative strand]	23	CTCGTCGGTCGCGCGTCCTCCCT	23	11	81	76.5432	-54.9	-67.7778	NO	N/A	0.009901
novel.483	5D dna:chromosome chromosome:IWGSC:5D:1:566080677:1 REF	452733617	452733634	+ [Positive strand]	22	GGTCCTTTTCATCTTTCC	18	1	111	45.045	-33.1	-29.8198	NO	N/A	0.029703
novel.2	1A dna:chromosome chromosome:IWGSC:1A:1:594102056:1 REF	158505398	158505415	+ [Positive strand]	21	TCCCCACGGACGGCGCCA	18	3	97	60.8247	-39.92	-41.1546	NO	N/A	0.009901
novel.124	2B dna:chromosome chromosome:IWGSC:2B:1:801256715:1 REF	158881632	158881654	- [Negative strand]	21	CTCGCCGGTCGCGCGTTCTCCCT	23	7	82	74.3902	-49.7	-60.6098	NO	N/A	0.009901
novel.353	4B dna:chromosome chromosome:IWGSC:4B:1:673617499:1 REF	579888897	579888919	- [Negative strand]	21	CTCGCCGGTCGCGCGTTCTCCCT	23	7	74	74.3243	-44.9	-60.6757	NO	N/A	0.009901
novel.638	7A dna:chromosome chromosome:IWGSC:7A:1:736706236:1 REF	699802426	699802448	- [Negative strand]	21	CTCGCCGGTCGCGCGTTCTCCCT	23	7	82	73.1707	-50.7	-61.8293	NO	N/A	0.009901
novel.399	5A dna:chromosome chromosome:IWGSC:5A:1:709773743:1 REF	474453548	474453566	+ [Positive strand]	20	TTCGTCGGACGAGCGTGCC	19	6	84	72.619	-57.2	-68.0952	NO	N/A	0.009901
novel.714	7D dna:chromosome chromosome:IWGSC:7D:1:638686055:1 REF	406333880	406333900	+ [Positive strand]	20	CTCGCCGGTCGCGCGTTCTCC	21	7	96	70.8333	-57.4	-59.7917	NO	N/A	0.009901
novel.17	1A dna:chromosome chromosome:IWGSC:1A:1:594102056:1 REF	515766562	515766582	+ [Positive strand]	19	AGAATCTTGATGATGCTGCAT	21	7	171	45.614	-73.58	-43.0292	NO	N/A	0.009901
novel.46	1B dna:chromosome chromosome:IWGSC:1B:1:689851870:1 REF	566097781	566097801	+ [Positive strand]	19	AGAATCTTGATGATGCTGCAT	21	7	216	43.5185	-67.8	-31.3889	NO	N/A	0.009901
novel.72	1D dna:chromosome chromosome:IWGSC:1D:1:495453186:1 REF	418306162	418306182	+ [Positive strand]	19	AGAATCTTGATGATGCTGCAT	21	7	205	41.4634	-61.93	-30.2098	NO	N/A	0.009901
novel.116	2B dna:chromosome chromosome:IWGSC:2B:1:801256715:1 REF	10788780	10788800	+ [Positive strand]	19	GGAACGTTGGCTGGCTCGAGG	21	4	103	62.1359	-58.2	-56.5049	NO	N/A	0.009901
novel.131	2B dna:chromosome chromosome:IWGSC:2B:1:801256715:1 REF	376288322	376288339	+ [Positive strand]	19	CGGGGGGCATTCCGAGAA	18	2	102	49.0196	-39.3	-38.5294	NO	N/A	0.009901
novel.177	2D dna:chromosome chromosome:IWGSC:2D:1:651852609:1 REF	200013590	200013607	+ [Positive strand]	19	CGGGGGGCATTCCGAGAA	18	2	102	49.0196	-38.8	-38.0392	NO	N/A	0.009901
novel.234	3B dna:chromosome chromosome:IWGSC:3B:1:830829764:1 REF	11131128	11131145	+ [Positive strand]	19	CGTAGGGGCCTTTAGTCC	18	13	61	52.459	-38.1	-62.459	NO	N/A	0.009901
novel.325	4A dna:chromosome chromosome:IWGSC:4A:1:744588157:1 REF	654425011	654425028	+ [Positive strand]	19	CGTAGGGGCCTTTAGTCC	18	13	89	53.9326	-44.6	-50.1124	NO	N/A	0.009901
novel.541	6B dna:chromosome chromosome:IWGSC:6B:1:720988478:1 REF	159051781	159051798	+ [Positive strand]	19	CGTAGGGGCCTTTAGTCC	18	13	61	52.459	-33.7	-55.2459	NO	N/A	0.009901
novel.593	7A dna:chromosome chromosome:IWGSC:7A:1:736706236:1 REF	8252501	8252521	+ [Positive strand]	19	AGAATCTTGATGATGCTGCAT	21	7	150	49.3333	-70.74	-47.16	NO	N/A	0.009901
novel.654	7B dna:chromosome chromosome:IWGSC:7B:1:750620385:1 REF	60375271	60375288	+ [Positive strand]	19	CGTAGGGGCCTTTAGTCC	18	13	61	54.0984	-33.1	-54.2623	NO	N/A	0.009901
novel.655	7B dna:chromosome chromosome:IWGSC:7B:1:750620385:1 REF	73232348	73232365	- [Negative strand]	19	CGTAGGGGCCTTTAGTCC	18	13	114	61.4035	-59.3	-52.0175	NO	N/A	0.009901
novel.68	1D dna:chromosome chromosome:IWGSC:1D:1:495453186:1 REF	397289482	397289504	- [Negative strand]	18	TTCGCCGGTAGCGCGTTTTCCCT	23	14	67	64.1791	-29.8	-44.4776	NO	N/A	0.029703
novel.80	2A dna:chromosome chromosome:IWGSC:2A:1:780798557:1 REF	58157648	58157670	+ [Positive strand]	18	TTCGCCGGTAGCGCGTTTTCCCT	23	14	83	68.6747	-51.9	-62.5301	NO	N/A	0.009901
novel.82	2A dna:chromosome chromosome:IWGSC:2A:1:780798557:1 REF	84117035	84117057	- [Negative strand]	18	TTCGCCGGTAGCGCGTTTTCCCT	23	14	71	69.0141	-46.1	-64.9296	NO	N/A	0.009901
novel.133	2B dna:chromosome chromosome:IWGSC:2B:1:801256715:1 REF	448707083	448707105	- [Negative strand]	18	TTCGCCGGTAGCGCGTTTTCCCT	23	14	108	68.5185	-50.5	-46.7593	NO	N/A	0.009901
novel.224	3A dna:chromosome chromosome:IWGSC:3A:1:750843639:1 REF	658244030	658244050	+ [Positive strand]	18	GCTCCAGCGGGGGCGACCTGA	21	4	106	55.6604	-59.7	-56.3208	NO	N/A	0.009901
novel.262	3B dna:chromosome chromosome:IWGSC:3B:1:830829764:1 REF	690367908	690367928	+ [Positive strand]	18	GCTCCAGCGGGGGCGACCTGA	21	4	116	57.7586	-65.6	-56.5517	NO	N/A	0.009901
novel.294	3D dna:chromosome chromosome:IWGSC:3D:1:615552423:1 REF	523327221	523327241	+ [Positive strand]	18	GCTCCAGCGGGGGCGACCTGA	21	4	116	56.0345	-59.6	-51.3793	NO	N/A	0.009901
novel.296	3D dna:chromosome chromosome:IWGSC:3D:1:615552423:1 REF	562212101	562212123	+ [Positive strand]	18	TTCGCCGGTAGCGCGTTTTCCCT	23	14	83	69.8795	-50.7	-61.0843	NO	N/A	0.009901
novel.329	4A dna:chromosome chromosome:IWGSC:4A:1:744588157:1 REF	692400376	692400398	- [Negative strand]	18	TTCGCCGGTAGCGCGTTTTCCCT	23	14	83	72.2892	-54.8	-66.0241	NO	N/A	0.009901
novel.330	4A dna:chromosome chromosome:IWGSC:4A:1:744588157:1 REF	692407311	692407333	- [Negative strand]	18	TTCGCCGGTAGCGCGTTTTCCCT	23	14	83	72.2892	-54.8	-66.0241	NO	N/A	0.009901
novel.547	6B dna:chromosome chromosome:IWGSC:6B:1:720988478:1 REF	262809979	262809997	- [Negative strand]	18	CAGCAGGACGGTGGTCATC	19	6	63	58.7302	-25.1	-39.8413	NO	N/A	0.009901
novel.569	6B dna:chromosome chromosome:IWGSC:6B:1:720988478:1 REF	712109420	712109442	+ [Positive strand]	18	GGTTTTTTTGGATGTGCTCCTCT	23	1	74	37.8378	-38.5	-52.027	NO	N/A	0.009901
novel.690	7D dna:chromosome chromosome:IWGSC:7D:1:638686055:1 REF	30006503	30006525	+ [Positive strand]	18	TTCGCCGGTAGCGCGTTTTCCCT	23	14	81	70.3704	-49.8	-61.4815	NO	N/A	0.009901
novel.694	7D dna:chromosome chromosome:IWGSC:7D:1:638686055:1 REF	67104712	67104732	+ [Positive strand]	18	TAAGCCTTAGTGAATATCTAC	21	3	81	37.037	-32.8	-40.4938	TGTAGATACTCCCTAAGGCTT(10) TGTAGATACTCCCTAAGGCT(10) TAGATACTCCCTAAGGCTTGG(10) AGATACTCCCTAAGGCTTGGG(10)	N/A	0.009901
novel.732	Un dna:chromosome chromosome:IWGSC:Un:1:480980714:1 REF	50168517	50168539	+ [Positive strand]	18	TTCGCCGGTAGCGCGTTTTCCCT	23	14	83	72.2892	-54.8	-66.0241	NO	N/A	0.009901
novel.746	Un dna:chromosome chromosome:IWGSC:Un:1:480980714:1 REF	326249616	326249638	- [Negative strand]	18	TTCGCCGGTAGCGCGTTTTCCCT	23	14	83	72.2892	-54.8	-66.0241	NO	N/A	0.009901
novel.163	2B dna:chromosome chromosome:IWGSC:2B:1:801256715:1 REF	777125026	777125045	- [Negative strand]	17	AAGTTTGTAAAGTTTGAATT	20	7	213	24.4131	-66.4	-31.1737	NO	N/A	0.009901
novel.321	4A dna:chromosome chromosome:IWGSC:4A:1:744588157:1 REF	620614523	620614545	+ [Positive strand]	17	CACAGGCAAATCATCCTTGGCTA	23	14	95	56.8421	-44.2	-46.5263	NO	N/A	0.009901
novel.407	5A dna:chromosome chromosome:IWGSC:5A:1:709773743:1 REF	590568775	590568794	- [Negative strand]	17	AAGTTTGTAAAGTTTGAATT	20	7	214	26.6355	-89.6	-41.8692	NO	N/A	0.009901
novel.444	5B dna:chromosome chromosome:IWGSC:5B:1:713149757:1 REF	507633363	507633383	+ [Positive strand]	17	TACCCTCGCCGGAGCAGCGTG	21	2	63	73.0159	-43.7	-69.3651	NO	N/A	0.009901
novel.494	5D dna:chromosome chromosome:IWGSC:5D:1:566080677:1 REF	549096606	549096628	+ [Positive strand]	17	CACAGGCAAATCATCCTTGGCTA	23	14	102	59.8039	-68.3	-66.9608	NO	N/A	0.009901
novel.495	5D dna:chromosome chromosome:IWGSC:5D:1:566080677:1 REF	549199231	549199253	+ [Positive strand]	17	CACAGGCAAATCATCCTTGGCTA	23	14	119	56.3025	-70.2	-58.9916	NO	N/A	0.009901
novel.608	7A dna:chromosome chromosome:IWGSC:7A:1:736706236:1 REF	97245819	97245841	+ [Positive strand]	17	CACAGGCAAATCATCCTTGGCTA	23	14	94	61.7021	-54.6	-58.0851	NO	N/A	0.009901
novel.652	7B dna:chromosome chromosome:IWGSC:7B:1:750620385:1 REF	47613259	47613281	+ [Positive strand]	17	CACAGGCAAATCATCCTTGGCTA	23	14	94	61.7021	-47.2	-50.2128	NO	N/A	0.009901
novel.662	7B dna:chromosome chromosome:IWGSC:7B:1:750620385:1 REF	192373996	192374015	+ [Positive strand]	17	TTTCACGATGCTCCGGCGAG	20	1	99	68.6869	-54.1	-54.6465	NO	N/A	0.009901
novel.700	7D dna:chromosome chromosome:IWGSC:7D:1:638686055:1 REF	93932959	93932981	+ [Positive strand]	17	CACAGGCAAATCATCCTTGGCTA	23	14	89	65.1685	-47.5	-53.3708	NO	N/A	0.009901
novel.136	2B dna:chromosome chromosome:IWGSC:2B:1:801256715:1 REF	489358145	489358162	+ [Positive strand]	16	TCGACGGGAAGGTTTGGT	18	1	76	50	-22.4	-29.4737	NO	N/A	0.039604
novel.328	4A dna:chromosome chromosome:IWGSC:4A:1:744588157:1 REF	690649157	690649179	- [Negative strand]	16	GTGGCTTGTGGCTAAAACTAGTT	23	15	118	38.1356	-40.9	-34.661	NO	N/A	0.009901
novel.362	4D dna:chromosome chromosome:IWGSC:4D:1:509857067:1 REF	37489329	37489346	- [Negative strand]	16	GTAGGGGCCTTTAGTCTC	18	2	107	58.8785	-54.3	-50.7477	NO	N/A	0.009901
novel.484	5D dna:chromosome chromosome:IWGSC:5D:1:566080677:1 REF	457245546	457245563	- [Negative strand]	16	GTGTCTGGTAATTGGGAT	18	4	89	50.5618	-32.3	-36.2921	NO	N/A	0.049505
novel.28	1B dna:chromosome chromosome:IWGSC:1B:1:689851870:1 REF	29019644	29019662	+ [Positive strand]	15	GCGCGCTGCTCCGTCGAGC	19	13	74	75.6757	-55.6	-75.1351	NO	N/A	0.009901
novel.313	4A dna:chromosome chromosome:IWGSC:4A:1:744588157:1 REF	544171950	544171967	- [Negative strand]	15	CCTTGTGGTCGTGGGTTG	18	5	94	60.6383	-40.1	-42.6596	NO	N/A	0.019802
novel.451	5B dna:chromosome chromosome:IWGSC:5B:1:713149757:1 REF	694314419	694314439	+ [Positive strand]	15	ATGAAGTAGAGCAGAGACCTC	21	11	80	53.75	-48.7	-60.875	AGGTGCCTGACCTACTTCATC(10)	N/A	0.009901
novel.461	5D dna:chromosome chromosome:IWGSC:5D:1:566080677:1 REF	35660237	35660257	+ [Positive strand]	15	TCCGTAAACTAATATAAGAGA	21	14	69	31.8841	-20.91	-30.3043	NO	N/A	0.009901
novel.718	7D dna:chromosome chromosome:IWGSC:7D:1:638686055:1 REF	595081560	595081580	+ [Positive strand]	15	AGAGAAAGCAATGCCAGATGA	21	4	252	44.4444	-120.27	-47.7262	NO	N/A	0.009901
novel.56	1D dna:chromosome chromosome:IWGSC:1D:1:495453186:1 REF	136215798	136215816	+ [Positive strand]	14	ATCCCGGTGATGACTTGTG	19	16	121	37.1901	-35	-28.9256	NO	N/A	0.019802
novel.105	2A dna:chromosome chromosome:IWGSC:2A:1:780798557:1 REF	707747485	707747503	+ [Positive strand]	14	TGGACGAGGATGTGCAGCT	19	3	104	57.6923	-67.2	-64.6154	NO	N/A	0.009901
novel.150	2B dna:chromosome chromosome:IWGSC:2B:1:801256715:1 REF	680766704	680766722	+ [Positive strand]	14	TGGACGAGGATGTGCAGCT	19	3	104	55.7692	-68.1	-65.4808	NO	N/A	0.009901
novel.196	2D dna:chromosome chromosome:IWGSC:2D:1:651852609:1 REF	568229243	568229261	+ [Positive strand]	14	TGGACGAGGATGTGCAGCT	19	3	91	58.2418	-62.1	-68.2418	NO	N/A	0.009901
novel.355	4B dna:chromosome chromosome:IWGSC:4B:1:673617499:1 REF	616958626	616958647	- [Negative strand]	14	GGTGAGCGCGCCGCTGTCGAGC	22	6	80	65	-34.3	-42.875	NO	N/A	0.009901
novel.409	5A dna:chromosome chromosome:IWGSC:5A:1:709773743:1 REF	604308765	604308786	+ [Positive strand]	14	TGCAGACAGAATCATCATCGGA	22	3	94	43.617	-25.6	-27.234	NO	N/A	0.019802
novel.489	5D dna:chromosome chromosome:IWGSC:5D:1:566080677:1 REF	518766000	518766021	- [Negative strand]	14	GGTGAGCGCGCCGCTGTCGAGC	22	6	64	73.4375	-37.6	-58.75	NO	N/A	0.009901
novel.507	6A dna:chromosome chromosome:IWGSC:6A:1:618079260:1 REF	51852889	51852910	- [Negative strand]	14	GGTGAGCGCGCCGCTGTCGAGC	22	6	82	68.2927	-43.2	-52.6829	NO	N/A	0.009901
novel.625	7A dna:chromosome chromosome:IWGSC:7A:1:736706236:1 REF	506587116	506587134	+ [Positive strand]	14	ATCCCGGTGATGACTTGTG	19	16	121	38.843	-33.7	-27.8512	NO	N/A	0.039604
novel.656	7B dna:chromosome chromosome:IWGSC:7B:1:750620385:1 REF	103741991	103742009	+ [Positive strand]	14	ATCCCGGTGATGACTTGTG	19	16	121	39.6694	-34.8	-28.7603	NO	N/A	0.049505
novel.153	2B dna:chromosome chromosome:IWGSC:2B:1:801256715:1 REF	695519977	695519995	- [Negative strand]	13	CTCGCCGGAGCAGCATGCC	19	6	87	73.5632	-58.1	-66.7816	NO	N/A	0.009901
novel.168	2D dna:chromosome chromosome:IWGSC:2D:1:651852609:1 REF	27917671	27917691	+ [Positive strand]	13	TGGATGTATCTAGACGTGTCT	21	2	167	34.7305	-63.86	-38.2395	NO	N/A	0.009901
novel.192	2D dna:chromosome chromosome:IWGSC:2D:1:651852609:1 REF	544944058	544944079	+ [Positive strand]	13	ACTGAAGTGGTTTGAGGAGAAC	22	9	121	44.6281	-42.2	-34.876	NO	N/A	0.019802
novel.194	2D dna:chromosome chromosome:IWGSC:2D:1:651852609:1 REF	544951679	544951700	+ [Positive strand]	13	ACTGAAGTGGTTTGAGGAGAAC	22	9	121	45.4545	-45.1	-37.2727	NO	N/A	0.009901
novel.261	3B dna:chromosome chromosome:IWGSC:3B:1:830829764:1 REF	689011497	689011518	- [Negative strand]	13	TTCGCCGGAGCAGCGTGCTGTG	22	2	86	67.4419	-50.1	-58.2558	NO	N/A	0.009901
novel.426	5B dna:chromosome chromosome:IWGSC:5B:1:713149757:1 REF	91006946	91006966	+ [Positive strand]	13	TTGGTCAGTGTTCGTCTCAAA	21	1	92	48.913	-48.1	-52.2826	GTTTGAAATGAACACAGACCA(10)	N/A	0.009901
novel.493	5D dna:chromosome chromosome:IWGSC:5D:1:566080677:1 REF	549049657	549049678	+ [Positive strand]	13	GGTAGCCAGGGTGACTTGCCCA	22	11	102	55.8824	-57.2	-56.0784	NO	N/A	0.009901
novel.584	6D dna:chromosome chromosome:IWGSC:6D:1:473592718:1 REF	284848656	284848675	+ [Positive strand]	13	ACATATCAGATTCGGATTTG	20	1	98	42.8571	-27.22	-27.7755	NO	N/A	0.039604
novel.34	1B dna:chromosome chromosome:IWGSC:1B:1:689851870:1 REF	193446814	193446836	+ [Positive strand]	12	GAGGTGCTCGCACTCGCCGGCAA	23	2	60	68.3333	-31.8	-53	NO	N/A	0.029703
novel.62	1D dna:chromosome chromosome:IWGSC:1D:1:495453186:1 REF	325642316	325642336	- [Negative strand]	12	GGCGACCATCGAGGCTGTGCA	21	14	84	67.8571	-46.2	-55	NO	N/A	0.009901
novel.77	2A dna:chromosome chromosome:IWGSC:2A:1:780798557:1 REF	4205484	4205504	+ [Positive strand]	12	GCTTGACGTCGATGATCCCCA	21	3	96	67.7083	-44.4	-46.25	NO	N/A	0.029703
novel.138	2B dna:chromosome chromosome:IWGSC:2B:1:801256715:1 REF	507809795	507809817	+ [Positive strand]	12	GAGGTGCTCGCACTCGCCGGCAA	23	2	84	72.619	-45.1	-53.6905	NO	N/A	0.039604
novel.160	2B dna:chromosome chromosome:IWGSC:2B:1:801256715:1 REF	754964233	754964251	+ [Positive strand]	12	AAGTCCCTCTATCCCCACC	19	1	193	51.8135	-72.19	-37.4042	NO	N/A	0.009901
novel.166	2D dna:chromosome chromosome:IWGSC:2D:1:651852609:1 REF	5711550	5711570	+ [Positive strand]	12	GCTTGACGTCGATGATCCCCA	21	3	120	56.6667	-91.1	-75.9167	NO	N/A	0.009901
novel.218	3A dna:chromosome chromosome:IWGSC:3A:1:750843639:1 REF	275849926	275849946	+ [Positive strand]	12	TGTGCTCTTTCCTTCTTACCC	21	5	97	50.5155	-42.8	-44.1237	NO	N/A	0.009901
novel.283	3D dna:chromosome chromosome:IWGSC:3D:1:615552423:1 REF	170349164	170349184	- [Negative strand]	12	TGTGCTCTTTCCTTCTTACCC	21	5	101	51.4851	-39.5	-39.1089	NO	N/A	0.009901
novel.323	4A dna:chromosome chromosome:IWGSC:4A:1:744588157:1 REF	642335108	642335128	+ [Positive strand]	12	GGCGACCATCGAGGCTGTGCA	21	14	113	67.2566	-53.7	-47.5221	NO	N/A	0.049505
novel.340	4B dna:chromosome chromosome:IWGSC:4B:1:673617499:1 REF	75566259	75566279	+ [Positive strand]	12	GGCGACCATCGAGGCTGTGCA	21	14	113	67.2566	-53.6	-47.4336	NO	N/A	0.049505
novel.422	5B dna:chromosome chromosome:IWGSC:5B:1:713149757:1 REF	50649902	50649921	+ [Positive strand]	12	CGTGTATAGGGAACTAGATT	20	14	71	39.4366	-21.1	-29.7183	NO	N/A	0.019802
novel.539	6B dna:chromosome chromosome:IWGSC:6B:1:720988478:1 REF	133448552	133448572	- [Negative strand]	12	GGCGACCATCGAGGCTGTGCA	21	14	113	69.0266	-56.4	-49.9115	NO	N/A	0.039604
novel.607	7A dna:chromosome chromosome:IWGSC:7A:1:736706236:1 REF	91921008	91921028	- [Negative strand]	12	TGTGCTCTTTCCTTCTTACCC	21	5	127	50.3937	-67.42	-53.0866	NO	N/A	0.009901
novel.651	7B dna:chromosome chromosome:IWGSC:7B:1:750620385:1 REF	41539453	41539473	+ [Positive strand]	12	TGTGCTCTTTCCTTCTTACCC	21	5	101	53.4653	-48.1	-47.6238	NO	N/A	0.009901
novel.699	7D dna:chromosome chromosome:IWGSC:7D:1:638686055:1 REF	90623132	90623152	+ [Positive strand]	12	TGTGCTCTTTCCTTCTTACCC	21	5	118	48.3051	-53.31	-45.178	NO	N/A	0.009901
novel.161	2B dna:chromosome chromosome:IWGSC:2B:1:801256715:1 REF	755948149	755948169	+ [Positive strand]	11	TGATGTGGCTCTACCTAACTG	21	9	82	52.439	-60.1	-73.2927	NO	N/A	0.009901
novel.193	2D dna:chromosome chromosome:IWGSC:2D:1:651852609:1 REF	544951385	544951404	+ [Positive strand]	11	TAGTTCCCCCAAACACTTCA	20	1	64	45.3125	-23.5	-36.7188	NO	N/A	0.009901
novel.211	3A dna:chromosome chromosome:IWGSC:3A:1:750843639:1 REF	54438223	54438240	+ [Positive strand]	11	GGGGGTGTAGCTCCGGTC	18	1	74	59.4595	-38	-51.3513	NO	N/A	0.009901
novel.400	5A dna:chromosome chromosome:IWGSC:5A:1:709773743:1 REF	495912905	495912927	- [Negative strand]	11	CTCGCCGGCTGTGCGTCCACCTT	23	11	78	69.2308	-37.2	-47.6923	NO	N/A	0.009901
novel.402	5A dna:chromosome chromosome:IWGSC:5A:1:709773743:1 REF	505603319	505603337	+ [Positive strand]	11	AAGGGGTGACCTGGGAAAA	19	3	118	49.1525	-49.74	-42.1525	NO	N/A	0.009901
novel.440	5B dna:chromosome chromosome:IWGSC:5B:1:713149757:1 REF	480283251	480283269	+ [Positive strand]	11	AAGGGGTGACCTGGGAAAA	19	3	80	47.5	-37.63	-47.0375	TGTTTTCTCAGTGTCACTCC(10)	N/A	0.009901
novel.478	5D dna:chromosome chromosome:IWGSC:5D:1:566080677:1 REF	400265120	400265138	+ [Positive strand]	11	AAGGGGTGACCTGGGAAAA	19	3	80	46.25	-37.93	-47.4125	TGTTTTCTCAGTGTCACTCC(10)	N/A	0.009901
novel.516	6A dna:chromosome chromosome:IWGSC:6A:1:618079260:1 REF	479898927	479898949	- [Negative strand]	11	CTCGCCGGCTGTGCGTCCACCTT	23	11	82	73.1707	-52.1	-63.5366	NO	N/A	0.009901
novel.518	6A dna:chromosome chromosome:IWGSC:6A:1:618079260:1 REF	489626288	489626308	- [Negative strand]	11	TCCGGTAATAGGATCGCCTTT	21	16	73	53.4247	-28.9	-39.589	NO	N/A	0.029703
novel.525	6A dna:chromosome chromosome:IWGSC:6A:1:618079260:1 REF	596398842	596398862	+ [Positive strand]	11	GGGTCCTAGCTAGCTTGTCGA	21	2	98	54.0816	-43.1	-43.9796	NO	N/A	0.009901
novel.536	6B dna:chromosome chromosome:IWGSC:6B:1:720988478:1 REF	86583506	86583528	+ [Positive strand]	11	GTTATTCTGATCCTGCTACTGTA	23	15	96	38.5417	-25.8	-26.875	NO	N/A	0.039604
novel.671	7B dna:chromosome chromosome:IWGSC:7B:1:750620385:1 REF	586825359	586825379	+ [Positive strand]	11	TGATGTGGCTCTACCTAACTG	21	9	95	47.3684	-58.3	-61.3684	NO	N/A	0.009901
novel.7	1A dna:chromosome chromosome:IWGSC:1A:1:594102056:1 REF	342131629	342131646	- [Negative strand]	10	CCTGCGGAAGGATCATTT	18	11	66	46.9697	-24.2	-36.6667	NO	N/A	0.009901
novel.35	1B dna:chromosome chromosome:IWGSC:1B:1:689851870:1 REF	359152950	359152967	- [Negative strand]	10	TTTGTTCTATAGATCTGA	18	2	64	39.0625	-18.3	-28.5937	NO	N/A	0.009901
novel.162	2B dna:chromosome chromosome:IWGSC:2B:1:801256715:1 REF	772062269	772062289	+ [Positive strand]	10	TGCTCTCCACAGGCTTTCTTG	21	6	123	60.1626	-69.2	-56.2602	NO	N/A	0.009901
novel.182	2D dna:chromosome chromosome:IWGSC:2D:1:651852609:1 REF	303346091	303346108	+ [Positive strand]	10	CCTGCGGAAGGATCATTT	18	11	62	45.1613	-19.3	-31.129	NO	N/A	0.049505
novel.185	2D dna:chromosome chromosome:IWGSC:2D:1:651852609:1 REF	374499111	374499128	+ [Positive strand]	10	CCTGCGGAAGGATCATTT	18	11	66	48.4848	-24.5	-37.1212	NO	N/A	0.009901
novel.236	3B dna:chromosome chromosome:IWGSC:3B:1:830829764:1 REF	36072176	36072193	+ [Positive strand]	10	CCGTCTGGGTATGCGCCT	18	2	115	63.4783	-52.1	-45.3043	NO	N/A	0.039604
novel.273	3D dna:chromosome chromosome:IWGSC:3D:1:615552423:1 REF	9964510	9964532	+ [Positive strand]	10	ATTAGCTATGAGATCTGAGGGAC	23	2	214	42.9907	-77.2	-36.0748	NO	N/A	0.009901
novel.289	3D dna:chromosome chromosome:IWGSC:3D:1:615552423:1 REF	398725373	398725390	- [Negative strand]	10	CCTGCGGAAGGATCATTT	18	11	66	46.9697	-24.6	-37.2727	NO	N/A	0.009901
novel.373	4D dna:chromosome chromosome:IWGSC:4D:1:509857067:1 REF	226105479	226105496	+ [Positive strand]	10	CCTGCGGAAGGATCATTT	18	11	66	48.4848	-21.8	-33.0303	NO	N/A	0.009901
novel.435	5B dna:chromosome chromosome:IWGSC:5B:1:713149757:1 REF	332535206	332535227	+ [Positive strand]	10	GAGTAGGGGAACGGACTCGTGA	22	9	68	52.9412	-22.6	-33.2353	NO	N/A	0.009901
novel.519	6A dna:chromosome chromosome:IWGSC:6A:1:618079260:1 REF	505568189	505568206	+ [Positive strand]	10	CCTGCGGAAGGATCATTT	18	11	66	46.9697	-24.5	-37.1212	NO	N/A	0.009901
novel.572	6D dna:chromosome chromosome:IWGSC:6D:1:473592718:1 REF	41538753	41538773	+ [Positive strand]	10	TCCGTCCCGTAATATAAGAGA	21	2	86	38.3721	-39	-45.3488	NO	N/A	0.009901
novel.633	7A dna:chromosome chromosome:IWGSC:7A:1:736706236:1 REF	641062277	641062294	+ [Positive strand]	10	CCTGCGGAAGGATCATTT	18	11	66	46.9697	-27.5	-41.6667	NO	N/A	0.019802
novel.713	7D dna:chromosome chromosome:IWGSC:7D:1:638686055:1 REF	401484563	401484580	- [Negative strand]	10	CCTGCGGAAGGATCATTT	18	11	112	49.1071	-42.2	-37.6786	NO	N/A	0.019802

## Sheet: sample3
Novel miRNA related to wheat cadmium accumulation
miRNA id	Chromosome	Start	End	Orientation	Abundance	Sequence	sRNA length	# Genomic Hits	Hairpin Length	Hairpin % G/C content	Minimum Free Energy	Adjusted MFE	miRNA*	miRBaseID	pVal
novel.504	6A dna:chromosome chromosome:IWGSC:6A:1:618079260:1 REF	29948475	29948495	+ [Positive strand]	1085	CCTCGATAAACCCTTCAGAAA	21	1	80	43.75	-30	-37.5	NO	N/A	0.009901
novel.529	6B dna:chromosome chromosome:IWGSC:6B:1:720988478:1 REF	37388140	37388157	+ [Positive strand]	857	TGGTGCACCAGCCGGGAA	18	1	75	50.6667	-24.1	-32.1333	NO	N/A	0.029703
novel.129	2B dna:chromosome chromosome:IWGSC:2B:1:801256715:1 REF	210263893	210263910	- [Negative strand]	231	TTTGGATTGAAGGGAGCA	18	3	100	40	-56.2	-56.2	NO	N/A	0.009901
novel.372	4D dna:chromosome chromosome:IWGSC:4D:1:509857067:1 REF	214944596	214944616	- [Negative strand]	213	TAGGGTGTAGAATAAGCTATT	21	9	207	26.57	-81.1	-39.1787	NO	N/A	0.009901
novel.464	5D dna:chromosome chromosome:IWGSC:5D:1:566080677:1 REF	101257459	101257479	- [Negative strand]	213	TAGGGTGTAGAATAAGCTATT	21	9	204	27.9412	-87.9	-43.0882	NO	N/A	0.009901
novel.733	Un dna:chromosome chromosome:IWGSC:Un:1:480980714:1 REF	75096307	75096327	- [Negative strand]	213	TAGGGTGTAGAATAAGCTATT	21	9	99	40.404	-59.2	-59.798	NO	N/A	0.009901
novel.570	6D dna:chromosome chromosome:IWGSC:6D:1:473592718:1 REF	3749758	3749780	- [Negative strand]	186	CTTGGATATGGAAGTCTTCTTTT	23	6	73	39.726	-22.9	-31.3699	NO	N/A	0.019802
novel.710	7D dna:chromosome chromosome:IWGSC:7D:1:638686055:1 REF	349946328	349946347	+ [Positive strand]	154	GACAACCGTAGAGATAGATC	20	13	88	44.3182	-25.3	-28.75	NO	N/A	0.039604
novel.612	7A dna:chromosome chromosome:IWGSC:7A:1:736706236:1 REF	162489488	162489505	- [Negative strand]	120	ATCCGAGTGGCGGCACCA	18	2	80	52.5	-31.8	-39.75	NO	N/A	0.009901
novel.514	6A dna:chromosome chromosome:IWGSC:6A:1:618079260:1 REF	185314697	185314717	+ [Positive strand]	117	TGATTGAGCCGCGCCAATATC	21	16	125	47.2	-57.4	-45.92	NO	N/A	0.009901
novel.544	6B dna:chromosome chromosome:IWGSC:6B:1:720988478:1 REF	240396092	240396112	+ [Positive strand]	117	TGATTGAGCCGCGCCAATATC	21	16	114	48.2456	-50.7	-44.4737	NO	N/A	0.009901
novel.580	6D dna:chromosome chromosome:IWGSC:6D:1:473592718:1 REF	141130136	141130156	+ [Positive strand]	117	TGATTGAGCCGCGCCAATATC	21	16	116	47.4138	-54.6	-47.069	NO	N/A	0.009901
novel.312	4A dna:chromosome chromosome:IWGSC:4A:1:744588157:1 REF	472956433	472956453	- [Negative strand]	115	TGGACTGAAGGGAGCTCCCTC	21	3	202	50.4951	-102.9	-50.9406	NO	N/A	0.009901
novel.346	4B dna:chromosome chromosome:IWGSC:4B:1:673617499:1 REF	278048617	278048636	+ [Positive strand]	114	TAATAGGGACAGTCGGGGGT	20	2	80	63.75	-35.7	-44.625	NO	N/A	0.019802
novel.680	7B dna:chromosome chromosome:IWGSC:7B:1:750620385:1 REF	732433306	732433326	- [Negative strand]	114	TGAGAAAGGACTGCATCATCT	21	7	99	52.5253	-53.7	-54.2424	NO	N/A	0.009901
novel.10	1A dna:chromosome chromosome:IWGSC:1A:1:594102056:1 REF	403039847	403039867	- [Negative strand]	104	TGGAGAAGCAGGGCACGTGCA	21	9	138	55.7971	-73.8	-53.4783	NO	N/A	0.009901
novel.199	2D dna:chromosome chromosome:IWGSC:2D:1:651852609:1 REF	612450178	612450197	+ [Positive strand]	102	AAGTTCCCCCAAACACTTCA	20	2	74	47.2973	-37.2	-50.2703	NO	N/A	0.009901
novel.674	7B dna:chromosome chromosome:IWGSC:7B:1:750620385:1 REF	653891981	653892001	+ [Positive strand]	102	GATGTCAAATCAGCCAATATA	21	3	83	31.3253	-21.2	-25.5422	NO	N/A	0.039604
novel.241	3B dna:chromosome chromosome:IWGSC:3B:1:830829764:1 REF	58732351	58732368	+ [Positive strand]	101	GGTGGCTGTAGTTTAGTA	18	1	109	49.5413	-47.1	-43.211	NO	N/A	0.009901
novel.35	1B dna:chromosome chromosome:IWGSC:1B:1:689851870:1 REF	359152950	359152967	- [Negative strand]	95	TTTGTTCTATAGATCTGA	18	2	64	39.0625	-18.3	-28.5937	NO	N/A	0.009901
novel.569	6B dna:chromosome chromosome:IWGSC:6B:1:720988478:1 REF	712109420	712109442	+ [Positive strand]	81	GGTTTTTTTGGATGTGCTCCTCT	23	1	74	37.8378	-38.5	-52.027	NO	N/A	0.009901
novel.181	2D dna:chromosome chromosome:IWGSC:2D:1:651852609:1 REF	289075538	289075558	- [Negative strand]	78	TGAGGAAGGACTGCATCATCA	21	7	74	47.2973	-26.7	-36.0811	NO	N/A	0.029703
novel.308	4A dna:chromosome chromosome:IWGSC:4A:1:744588157:1 REF	269566396	269566413	+ [Positive strand]	73	AGCTGCTGTTGAAGTTCC	18	13	141	63.8298	-82.1	-58.2269	NO	N/A	0.009901
novel.277	3D dna:chromosome chromosome:IWGSC:3D:1:615552423:1 REF	48821158	48821175	+ [Positive strand]	72	TATGTGAGCTTCAAGACA	18	2	76	39.4737	-26	-34.2105	NO	N/A	0.009901
novel.546	6B dna:chromosome chromosome:IWGSC:6B:1:720988478:1 REF	261845813	261845835	+ [Positive strand]	68	CCTCGCCGGCTGTGCGTCCACCT	23	13	82	73.1707	-53.8	-65.6098	NO	N/A	0.009901
novel.692	7D dna:chromosome chromosome:IWGSC:7D:1:638686055:1 REF	51801504	51801526	+ [Positive strand]	68	CCTCGCCGGCTGTGCGTCCACCT	23	13	82	75.6098	-53.4	-65.122	NO	N/A	0.009901
novel.174	2D dna:chromosome chromosome:IWGSC:2D:1:651852609:1 REF	121191588	121191605	+ [Positive strand]	65	TATCTGAGCTATTCCAGC	18	1	90	56.6667	-37.2	-41.3333	NO	N/A	0.019802
novel.526	6A dna:chromosome chromosome:IWGSC:6A:1:618079260:1 REF	612589886	612589907	- [Negative strand]	65	TGACCCTGAGGCACTCATACCG	22	2	105	53.3333	-61.5	-58.5714	NO	N/A	0.009901
novel.540	6B dna:chromosome chromosome:IWGSC:6B:1:720988478:1 REF	145373298	145373315	+ [Positive strand]	64	TCCCTGCTGTCGACGCCA	18	3	85	63.5294	-37	-43.5294	NO	N/A	0.019802
novel.53	1D dna:chromosome chromosome:IWGSC:1D:1:495453186:1 REF	33064158	33064178	+ [Positive strand]	60	TTTCGCCGGTCGCGCGTTCCC	21	16	86	70.9302	-62.2	-72.3256	NO	N/A	0.009901
novel.54	1D dna:chromosome chromosome:IWGSC:1D:1:495453186:1 REF	33317747	33317767	+ [Positive strand]	60	TTTCGCCGGTCGCGCGTTCCC	21	16	81	71.6049	-61.1	-75.4321	NO	N/A	0.009901
novel.171	2D dna:chromosome chromosome:IWGSC:2D:1:651852609:1 REF	76578395	76578415	+ [Positive strand]	60	TTTCGCCGGTCGCGCGTTCCC	21	16	81	71.6049	-54.4	-67.1605	NO	N/A	0.009901
novel.172	2D dna:chromosome chromosome:IWGSC:2D:1:651852609:1 REF	96787431	96787451	+ [Positive strand]	60	TTTCGCCGGTCGCGCGTTCCC	21	16	81	70.3704	-51.3	-63.3333	NO	N/A	0.009901
novel.203	2D dna:chromosome chromosome:IWGSC:2D:1:651852609:1 REF	638449926	638449946	+ [Positive strand]	60	TTTCGCCGGTCGCGCGTTCCC	21	16	81	70.3704	-56.9	-70.2469	NO	N/A	0.009901
novel.272	3D dna:chromosome chromosome:IWGSC:3D:1:615552423:1 REF	1344953	1344973	+ [Positive strand]	60	TTTCGCCGGTCGCGCGTTCCC	21	16	81	70.3704	-56.9	-70.2469	NO	N/A	0.009901
novel.285	3D dna:chromosome chromosome:IWGSC:3D:1:615552423:1 REF	313301220	313301240	+ [Positive strand]	60	TTTCGCCGGTCGCGCGTTCCC	21	16	81	69.1358	-54.4	-67.1605	NO	N/A	0.009901
novel.377	4D dna:chromosome chromosome:IWGSC:4D:1:509857067:1 REF	362487690	362487710	+ [Positive strand]	60	TTTCGCCGGTCGCGCGTTCCC	21	16	81	69.1358	-49.6	-61.2346	NO	N/A	0.009901
novel.513	6A dna:chromosome chromosome:IWGSC:6A:1:618079260:1 REF	181316354	181316371	+ [Positive strand]	60	GTCGATATGTCCGAGTGC	18	1	63	49.2064	-22.2	-35.2381	NO	N/A	0.029703
novel.630	7A dna:chromosome chromosome:IWGSC:7A:1:736706236:1 REF	606547518	606547538	+ [Positive strand]	60	TTTCGCCGGTCGCGCGTTCCC	21	16	81	71.6049	-61.1	-75.4321	NO	N/A	0.009901
novel.675	7B dna:chromosome chromosome:IWGSC:7B:1:750620385:1 REF	681757981	681758001	+ [Positive strand]	60	TTTCGCCGGTCGCGCGTTCCC	21	16	82	67.0732	-49.4	-60.2439	NO	N/A	0.009901
novel.701	7D dna:chromosome chromosome:IWGSC:7D:1:638686055:1 REF	115018823	115018843	+ [Positive strand]	60	TTTCGCCGGTCGCGCGTTCCC	21	16	81	70.3704	-54.4	-67.1605	NO	N/A	0.009901
novel.183	2D dna:chromosome chromosome:IWGSC:2D:1:651852609:1 REF	323513741	323513758	- [Negative strand]	59	GCTGCTGTTGAAGTTCCC	18	2	139	64.0288	-81.6	-58.705	NO	N/A	0.009901
novel.387	5A dna:chromosome chromosome:IWGSC:5A:1:709773743:1 REF	79718577	79718597	- [Negative strand]	59	CTTATACTTAGGAACAGAGGG	21	8	166	28.9157	-64.1	-38.6145	NO	N/A	0.009901
novel.399	5A dna:chromosome chromosome:IWGSC:5A:1:709773743:1 REF	474453548	474453566	+ [Positive strand]	59	TTCGTCGGACGAGCGTGCC	19	6	84	72.619	-57.2	-68.0952	NO	N/A	0.009901
novel.676	7B dna:chromosome chromosome:IWGSC:7B:1:750620385:1 REF	683388763	683388784	- [Negative strand]	59	CTCGCCGGCTGTGCGTCCACCT	22	15	80	73.75	-48.7	-60.875	NO	N/A	0.009901
novel.493	5D dna:chromosome chromosome:IWGSC:5D:1:566080677:1 REF	549049657	549049678	+ [Positive strand]	55	GGTAGCCAGGGTGACTTGCCCA	22	11	102	55.8824	-57.2	-56.0784	NO	N/A	0.009901
novel.410	5A dna:chromosome chromosome:IWGSC:5A:1:709773743:1 REF	605356517	605356539	- [Negative strand]	54	CTCGTCGGTCGCGCGTCCTCCCT	23	11	81	72.8395	-52.5	-64.8148	NO	N/A	0.009901
novel.537	6B dna:chromosome chromosome:IWGSC:6B:1:720988478:1 REF	115692144	115692166	- [Negative strand]	54	CTCGTCGGTCGCGCGTCCTCCCT	23	11	81	74.0741	-50.1	-61.8518	NO	N/A	0.009901
novel.635	7A dna:chromosome chromosome:IWGSC:7A:1:736706236:1 REF	668294464	668294486	- [Negative strand]	54	CTCGTCGGTCGCGCGTCCTCCCT	23	11	81	74.0741	-52.3	-64.5679	NO	N/A	0.009901
novel.728	Un dna:chromosome chromosome:IWGSC:Un:1:480980714:1 REF	15957182	15957204	- [Negative strand]	54	CTCGTCGGTCGCGCGTCCTCCCT	23	11	81	76.5432	-54.9	-67.7778	NO	N/A	0.009901
novel.426	5B dna:chromosome chromosome:IWGSC:5B:1:713149757:1 REF	91006946	91006966	+ [Positive strand]	53	TTGGTCAGTGTTCGTCTCAAA	21	1	92	48.913	-48.1	-52.2826	GTTTGAAATGAACACAGACCA(10)	N/A	0.009901
novel.116	2B dna:chromosome chromosome:IWGSC:2B:1:801256715:1 REF	10788780	10788800	+ [Positive strand]	52	GGAACGTTGGCTGGCTCGAGG	21	4	103	62.1359	-58.2	-56.5049	NO	N/A	0.009901
novel.601	7A dna:chromosome chromosome:IWGSC:7A:1:736706236:1 REF	71680051	71680071	- [Negative strand]	52	TGTAGATACTCCCTAAGGCTT	21	12	80	43.75	-29.6	-37	NO	N/A	0.009901
novel.604	7A dna:chromosome chromosome:IWGSC:7A:1:736706236:1 REF	72699176	72699196	- [Negative strand]	52	TGTAGATACTCCCTAAGGCTT	21	12	83	37.3494	-31.6	-38.0723	NO	N/A	0.009901
novel.131	2B dna:chromosome chromosome:IWGSC:2B:1:801256715:1 REF	376288322	376288339	+ [Positive strand]	49	CGGGGGGCATTCCGAGAA	18	2	102	49.0196	-39.3	-38.5294	NO	N/A	0.009901
novel.177	2D dna:chromosome chromosome:IWGSC:2D:1:651852609:1 REF	200013590	200013607	+ [Positive strand]	49	CGGGGGGCATTCCGAGAA	18	2	102	49.0196	-38.8	-38.0392	NO	N/A	0.009901
novel.444	5B dna:chromosome chromosome:IWGSC:5B:1:713149757:1 REF	507633363	507633383	+ [Positive strand]	49	TACCCTCGCCGGAGCAGCGTG	21	2	63	73.0159	-43.7	-69.3651	NO	N/A	0.009901
novel.17	1A dna:chromosome chromosome:IWGSC:1A:1:594102056:1 REF	515766562	515766582	+ [Positive strand]	47	AGAATCTTGATGATGCTGCAT	21	7	171	45.614	-73.58	-43.0292	NO	N/A	0.009901
novel.46	1B dna:chromosome chromosome:IWGSC:1B:1:689851870:1 REF	566097781	566097801	+ [Positive strand]	47	AGAATCTTGATGATGCTGCAT	21	7	216	43.5185	-67.8	-31.3889	NO	N/A	0.009901
novel.72	1D dna:chromosome chromosome:IWGSC:1D:1:495453186:1 REF	418306162	418306182	+ [Positive strand]	47	AGAATCTTGATGATGCTGCAT	21	7	205	41.4634	-61.93	-30.2098	NO	N/A	0.009901
novel.224	3A dna:chromosome chromosome:IWGSC:3A:1:750843639:1 REF	658244030	658244050	+ [Positive strand]	47	GCTCCAGCGGGGGCGACCTGA	21	4	106	55.6604	-59.7	-56.3208	NO	N/A	0.009901
novel.262	3B dna:chromosome chromosome:IWGSC:3B:1:830829764:1 REF	690367908	690367928	+ [Positive strand]	47	GCTCCAGCGGGGGCGACCTGA	21	4	116	57.7586	-65.6	-56.5517	NO	N/A	0.009901
novel.294	3D dna:chromosome chromosome:IWGSC:3D:1:615552423:1 REF	523327221	523327241	+ [Positive strand]	47	GCTCCAGCGGGGGCGACCTGA	21	4	116	56.0345	-59.6	-51.3793	NO	N/A	0.009901
novel.593	7A dna:chromosome chromosome:IWGSC:7A:1:736706236:1 REF	8252501	8252521	+ [Positive strand]	47	AGAATCTTGATGATGCTGCAT	21	7	150	49.3333	-70.74	-47.16	NO	N/A	0.009901
novel.163	2B dna:chromosome chromosome:IWGSC:2B:1:801256715:1 REF	777125026	777125045	- [Negative strand]	44	AAGTTTGTAAAGTTTGAATT	20	7	213	24.4131	-66.4	-31.1737	NO	N/A	0.009901
novel.298	3D dna:chromosome chromosome:IWGSC:3D:1:615552423:1 REF	589438490	589438509	+ [Positive strand]	44	GCCCGTCTAGCTCAGTCGGT	20	12	78	50	-25.4	-32.5641	NO	N/A	0.049505
novel.407	5A dna:chromosome chromosome:IWGSC:5A:1:709773743:1 REF	590568775	590568794	- [Negative strand]	44	AAGTTTGTAAAGTTTGAATT	20	7	214	26.6355	-89.6	-41.8692	NO	N/A	0.009901
novel.124	2B dna:chromosome chromosome:IWGSC:2B:1:801256715:1 REF	158881632	158881654	- [Negative strand]	42	CTCGCCGGTCGCGCGTTCTCCCT	23	7	82	74.3902	-49.7	-60.6098	NO	N/A	0.009901
novel.193	2D dna:chromosome chromosome:IWGSC:2D:1:651852609:1 REF	544951385	544951404	+ [Positive strand]	42	TAGTTCCCCCAAACACTTCA	20	1	64	45.3125	-23.5	-36.7188	NO	N/A	0.009901
novel.209	3A dna:chromosome chromosome:IWGSC:3A:1:750843639:1 REF	33150702	33150723	+ [Positive strand]	42	TTCGCCGGTGGCACATTTCCCT	22	1	81	67.9012	-46.4	-57.2839	NO	N/A	0.009901
novel.353	4B dna:chromosome chromosome:IWGSC:4B:1:673617499:1 REF	579888897	579888919	- [Negative strand]	42	CTCGCCGGTCGCGCGTTCTCCCT	23	7	74	74.3243	-44.9	-60.6757	NO	N/A	0.009901
novel.638	7A dna:chromosome chromosome:IWGSC:7A:1:736706236:1 REF	699802426	699802448	- [Negative strand]	42	CTCGCCGGTCGCGCGTTCTCCCT	23	7	82	73.1707	-50.7	-61.8293	NO	N/A	0.009901
novel.105	2A dna:chromosome chromosome:IWGSC:2A:1:780798557:1 REF	707747485	707747503	+ [Positive strand]	41	TGGACGAGGATGTGCAGCT	19	3	104	57.6923	-67.2	-64.6154	NO	N/A	0.009901
novel.150	2B dna:chromosome chromosome:IWGSC:2B:1:801256715:1 REF	680766704	680766722	+ [Positive strand]	41	TGGACGAGGATGTGCAGCT	19	3	104	55.7692	-68.1	-65.4808	NO	N/A	0.009901
novel.196	2D dna:chromosome chromosome:IWGSC:2D:1:651852609:1 REF	568229243	568229261	+ [Positive strand]	41	TGGACGAGGATGTGCAGCT	19	3	91	58.2418	-62.1	-68.2418	NO	N/A	0.009901
novel.165	2D dna:chromosome chromosome:IWGSC:2D:1:651852609:1 REF	2786631	2786653	+ [Positive strand]	38	GGGAGAGCGCGCCGCCGTCAAGC	23	15	83	74.6988	-51.8	-62.4096	NO	N/A	0.009901
novel.197	2D dna:chromosome chromosome:IWGSC:2D:1:651852609:1 REF	577740822	577740844	- [Negative strand]	38	GGGAGAGCGCGCCGCCGTCAAGC	23	15	83	73.494	-51.4	-61.9277	NO	N/A	0.009901
novel.400	5A dna:chromosome chromosome:IWGSC:5A:1:709773743:1 REF	495912905	495912927	- [Negative strand]	37	CTCGCCGGCTGTGCGTCCACCTT	23	11	78	69.2308	-37.2	-47.6923	NO	N/A	0.009901
novel.516	6A dna:chromosome chromosome:IWGSC:6A:1:618079260:1 REF	479898927	479898949	- [Negative strand]	37	CTCGCCGGCTGTGCGTCCACCTT	23	11	82	73.1707	-52.1	-63.5366	NO	N/A	0.009901
novel.718	7D dna:chromosome chromosome:IWGSC:7D:1:638686055:1 REF	595081560	595081580	+ [Positive strand]	37	AGAGAAAGCAATGCCAGATGA	21	4	252	44.4444	-120.27	-47.7262	NO	N/A	0.009901
novel.653	7B dna:chromosome chromosome:IWGSC:7B:1:750620385:1 REF	52667707	52667728	- [Negative strand]	35	TGGCTCTACCTAACTGCTGGGT	22	9	70	54.2857	-48.9	-69.8572	NO	N/A	0.009901
novel.694	7D dna:chromosome chromosome:IWGSC:7D:1:638686055:1 REF	67104712	67104732	+ [Positive strand]	35	TAAGCCTTAGTGAATATCTAC	21	3	81	37.037	-32.8	-40.4938	TGTAGATACTCCCTAAGGCTT(10) TGTAGATACTCCCTAAGGCT(10) TAGATACTCCCTAAGGCTTGG(10) AGATACTCCCTAAGGCTTGGG(10)	N/A	0.009901
novel.2	1A dna:chromosome chromosome:IWGSC:1A:1:594102056:1 REF	158505398	158505415	+ [Positive strand]	33	TCCCCACGGACGGCGCCA	18	3	97	60.8247	-39.92	-41.1546	NO	N/A	0.009901
novel.461	5D dna:chromosome chromosome:IWGSC:5D:1:566080677:1 REF	35660237	35660257	+ [Positive strand]	33	TCCGTAAACTAATATAAGAGA	21	14	69	31.8841	-20.91	-30.3043	NO	N/A	0.009901
novel.153	2B dna:chromosome chromosome:IWGSC:2B:1:801256715:1 REF	695519977	695519995	- [Negative strand]	32	CTCGCCGGAGCAGCATGCC	19	6	87	73.5632	-58.1	-66.7816	NO	N/A	0.009901
novel.168	2D dna:chromosome chromosome:IWGSC:2D:1:651852609:1 REF	27917671	27917691	+ [Positive strand]	32	TGGATGTATCTAGACGTGTCT	21	2	167	34.7305	-63.86	-38.2395	NO	N/A	0.009901
novel.409	5A dna:chromosome chromosome:IWGSC:5A:1:709773743:1 REF	604308765	604308786	+ [Positive strand]	31	TGCAGACAGAATCATCATCGGA	22	3	94	43.617	-25.6	-27.234	NO	N/A	0.019802
novel.707	7D dna:chromosome chromosome:IWGSC:7D:1:638686055:1 REF	254326999	254327016	+ [Positive strand]	31	TTGGGAAGCTGCATCTGC	18	2	86	62.7907	-45.1	-52.4419	NO	N/A	0.009901
novel.483	5D dna:chromosome chromosome:IWGSC:5D:1:566080677:1 REF	452733617	452733634	+ [Positive strand]	30	GGTCCTTTTCATCTTTCC	18	1	111	45.045	-33.1	-29.8198	NO	N/A	0.029703
novel.328	4A dna:chromosome chromosome:IWGSC:4A:1:744588157:1 REF	690649157	690649179	- [Negative strand]	29	GTGGCTTGTGGCTAAAACTAGTT	23	15	118	38.1356	-40.9	-34.661	NO	N/A	0.009901
novel.714	7D dna:chromosome chromosome:IWGSC:7D:1:638686055:1 REF	406333880	406333900	+ [Positive strand]	29	CTCGCCGGTCGCGCGTTCTCC	21	7	96	70.8333	-57.4	-59.7917	NO	N/A	0.009901
novel.7	1A dna:chromosome chromosome:IWGSC:1A:1:594102056:1 REF	342131629	342131646	- [Negative strand]	27	CCTGCGGAAGGATCATTT	18	11	66	46.9697	-24.2	-36.6667	NO	N/A	0.009901
novel.118	2B dna:chromosome chromosome:IWGSC:2B:1:801256715:1 REF	24926443	24926463	+ [Positive strand]	27	TCTGTCCCATAGTATAAGAGT	21	4	65	33.8462	-26.8	-41.2308	NO	N/A	0.009901
novel.182	2D dna:chromosome chromosome:IWGSC:2D:1:651852609:1 REF	303346091	303346108	+ [Positive strand]	27	CCTGCGGAAGGATCATTT	18	11	62	45.1613	-19.3	-31.129	NO	N/A	0.049505
novel.185	2D dna:chromosome chromosome:IWGSC:2D:1:651852609:1 REF	374499111	374499128	+ [Positive strand]	27	CCTGCGGAAGGATCATTT	18	11	66	48.4848	-24.5	-37.1212	NO	N/A	0.009901
novel.234	3B dna:chromosome chromosome:IWGSC:3B:1:830829764:1 REF	11131128	11131145	+ [Positive strand]	27	CGTAGGGGCCTTTAGTCC	18	13	61	52.459	-38.1	-62.459	NO	N/A	0.009901
novel.289	3D dna:chromosome chromosome:IWGSC:3D:1:615552423:1 REF	398725373	398725390	- [Negative strand]	27	CCTGCGGAAGGATCATTT	18	11	66	46.9697	-24.6	-37.2727	NO	N/A	0.009901
novel.325	4A dna:chromosome chromosome:IWGSC:4A:1:744588157:1 REF	654425011	654425028	+ [Positive strand]	27	CGTAGGGGCCTTTAGTCC	18	13	89	53.9326	-44.6	-50.1124	NO	N/A	0.009901
novel.362	4D dna:chromosome chromosome:IWGSC:4D:1:509857067:1 REF	37489329	37489346	- [Negative strand]	27	GTAGGGGCCTTTAGTCTC	18	2	107	58.8785	-54.3	-50.7477	NO	N/A	0.009901
novel.373	4D dna:chromosome chromosome:IWGSC:4D:1:509857067:1 REF	226105479	226105496	+ [Positive strand]	27	CCTGCGGAAGGATCATTT	18	11	66	48.4848	-21.8	-33.0303	NO	N/A	0.009901
novel.479	5D dna:chromosome chromosome:IWGSC:5D:1:566080677:1 REF	406824195	406824215	- [Negative strand]	27	TCTGTCCCATAGTATAAGAGT	21	4	85	38.8235	-36.5	-42.9412	NO	N/A	0.009901
novel.519	6A dna:chromosome chromosome:IWGSC:6A:1:618079260:1 REF	505568189	505568206	+ [Positive strand]	27	CCTGCGGAAGGATCATTT	18	11	66	46.9697	-24.5	-37.1212	NO	N/A	0.009901
novel.541	6B dna:chromosome chromosome:IWGSC:6B:1:720988478:1 REF	159051781	159051798	+ [Positive strand]	27	CGTAGGGGCCTTTAGTCC	18	13	61	52.459	-33.7	-55.2459	NO	N/A	0.009901
novel.633	7A dna:chromosome chromosome:IWGSC:7A:1:736706236:1 REF	641062277	641062294	+ [Positive strand]	27	CCTGCGGAAGGATCATTT	18	11	66	46.9697	-27.5	-41.6667	NO	N/A	0.019802
novel.654	7B dna:chromosome chromosome:IWGSC:7B:1:750620385:1 REF	60375271	60375288	+ [Positive strand]	27	CGTAGGGGCCTTTAGTCC	18	13	61	54.0984	-33.1	-54.2623	NO	N/A	0.009901
novel.655	7B dna:chromosome chromosome:IWGSC:7B:1:750620385:1 REF	73232348	73232365	- [Negative strand]	27	CGTAGGGGCCTTTAGTCC	18	13	114	61.4035	-59.3	-52.0175	NO	N/A	0.009901
novel.713	7D dna:chromosome chromosome:IWGSC:7D:1:638686055:1 REF	401484563	401484580	- [Negative strand]	27	CCTGCGGAAGGATCATTT	18	11	112	49.1071	-42.2	-37.6786	NO	N/A	0.019802
novel.722	7D dna:chromosome chromosome:IWGSC:7D:1:638686055:1 REF	605210905	605210922	- [Negative strand]	27	TGGCTGTGATGATATAAC	18	5	90	43.3333	-23.6	-26.2222	NO	N/A	0.029703
novel.76	1D dna:chromosome chromosome:IWGSC:1D:1:495453186:1 REF	492435380	492435398	+ [Positive strand]	26	TGTGCGCTGCTCCGGCAAG	19	1	100	70	-54.4	-54.4	NO	N/A	0.009901
novel.685	7B dna:chromosome chromosome:IWGSC:7B:1:750620385:1 REF	737957461	737957478	+ [Positive strand]	26	ATGTCGAAGGTAGTAGCT	18	10	87	55.1724	-38.7	-44.4828	NO	N/A	0.009901
novel.321	4A dna:chromosome chromosome:IWGSC:4A:1:744588157:1 REF	620614523	620614545	+ [Positive strand]	25	CACAGGCAAATCATCCTTGGCTA	23	14	95	56.8421	-44.2	-46.5263	NO	N/A	0.009901
novel.494	5D dna:chromosome chromosome:IWGSC:5D:1:566080677:1 REF	549096606	549096628	+ [Positive strand]	25	CACAGGCAAATCATCCTTGGCTA	23	14	102	59.8039	-68.3	-66.9608	NO	N/A	0.009901
novel.495	5D dna:chromosome chromosome:IWGSC:5D:1:566080677:1 REF	549199231	549199253	+ [Positive strand]	25	CACAGGCAAATCATCCTTGGCTA	23	14	119	56.3025	-70.2	-58.9916	NO	N/A	0.009901
novel.608	7A dna:chromosome chromosome:IWGSC:7A:1:736706236:1 REF	97245819	97245841	+ [Positive strand]	25	CACAGGCAAATCATCCTTGGCTA	23	14	94	61.7021	-54.6	-58.0851	NO	N/A	0.009901
novel.652	7B dna:chromosome chromosome:IWGSC:7B:1:750620385:1 REF	47613259	47613281	+ [Positive strand]	25	CACAGGCAAATCATCCTTGGCTA	23	14	94	61.7021	-47.2	-50.2128	NO	N/A	0.009901
novel.700	7D dna:chromosome chromosome:IWGSC:7D:1:638686055:1 REF	93932959	93932981	+ [Positive strand]	25	CACAGGCAAATCATCCTTGGCTA	23	14	89	65.1685	-47.5	-53.3708	NO	N/A	0.009901
novel.34	1B dna:chromosome chromosome:IWGSC:1B:1:689851870:1 REF	193446814	193446836	+ [Positive strand]	24	GAGGTGCTCGCACTCGCCGGCAA	23	2	60	68.3333	-31.8	-53	NO	N/A	0.029703
novel.138	2B dna:chromosome chromosome:IWGSC:2B:1:801256715:1 REF	507809795	507809817	+ [Positive strand]	24	GAGGTGCTCGCACTCGCCGGCAA	23	2	84	72.619	-45.1	-53.6905	NO	N/A	0.039604
novel.218	3A dna:chromosome chromosome:IWGSC:3A:1:750843639:1 REF	275849926	275849946	+ [Positive strand]	24	TGTGCTCTTTCCTTCTTACCC	21	5	97	50.5155	-42.8	-44.1237	NO	N/A	0.009901
novel.265	3B dna:chromosome chromosome:IWGSC:3B:1:830829764:1 REF	758194154	758194176	+ [Positive strand]	24	CCTCGCCGGTTGCGCGTCCACCT	23	4	80	75	-56	-70	NO	N/A	0.009901
novel.283	3D dna:chromosome chromosome:IWGSC:3D:1:615552423:1 REF	170349164	170349184	- [Negative strand]	24	TGTGCTCTTTCCTTCTTACCC	21	5	101	51.4851	-39.5	-39.1089	NO	N/A	0.009901
novel.355	4B dna:chromosome chromosome:IWGSC:4B:1:673617499:1 REF	616958626	616958647	- [Negative strand]	24	GGTGAGCGCGCCGCTGTCGAGC	22	6	80	65	-34.3	-42.875	NO	N/A	0.009901
novel.489	5D dna:chromosome chromosome:IWGSC:5D:1:566080677:1 REF	518766000	518766021	- [Negative strand]	24	GGTGAGCGCGCCGCTGTCGAGC	22	6	64	73.4375	-37.6	-58.75	NO	N/A	0.009901
novel.507	6A dna:chromosome chromosome:IWGSC:6A:1:618079260:1 REF	51852889	51852910	- [Negative strand]	24	GGTGAGCGCGCCGCTGTCGAGC	22	6	82	68.2927	-43.2	-52.6829	NO	N/A	0.009901
novel.607	7A dna:chromosome chromosome:IWGSC:7A:1:736706236:1 REF	91921008	91921028	- [Negative strand]	24	TGTGCTCTTTCCTTCTTACCC	21	5	127	50.3937	-67.42	-53.0866	NO	N/A	0.009901
novel.651	7B dna:chromosome chromosome:IWGSC:7B:1:750620385:1 REF	41539453	41539473	+ [Positive strand]	24	TGTGCTCTTTCCTTCTTACCC	21	5	101	53.4653	-48.1	-47.6238	NO	N/A	0.009901
novel.699	7D dna:chromosome chromosome:IWGSC:7D:1:638686055:1 REF	90623132	90623152	+ [Positive strand]	24	TGTGCTCTTTCCTTCTTACCC	21	5	118	48.3051	-53.31	-45.178	NO	N/A	0.009901
novel.162	2B dna:chromosome chromosome:IWGSC:2B:1:801256715:1 REF	772062269	772062289	+ [Positive strand]	23	TGCTCTCCACAGGCTTTCTTG	21	6	123	60.1626	-69.2	-56.2602	NO	N/A	0.009901
novel.361	4B dna:chromosome chromosome:IWGSC:4B:1:673617499:1 REF	658524852	658524873	- [Negative strand]	23	CTCGCCGGAGCAGCGTGCAACG	22	12	81	74.0741	-53	-65.4321	NO	N/A	0.009901
novel.572	6D dna:chromosome chromosome:IWGSC:6D:1:473592718:1 REF	41538753	41538773	+ [Positive strand]	23	TCCGTCCCGTAATATAAGAGA	21	2	86	38.3721	-39	-45.3488	NO	N/A	0.009901
novel.662	7B dna:chromosome chromosome:IWGSC:7B:1:750620385:1 REF	192373996	192374015	+ [Positive strand]	23	TTTCACGATGCTCCGGCGAG	20	1	99	68.6869	-54.1	-54.6465	NO	N/A	0.009901
novel.71	1D dna:chromosome chromosome:IWGSC:1D:1:495453186:1 REF	416221575	416221593	+ [Positive strand]	22	CTCGTCGGTCGCGCGTCCT	19	12	82	71.9512	-50.6	-61.7073	NO	N/A	0.009901
novel.257	3B dna:chromosome chromosome:IWGSC:3B:1:830829764:1 REF	647962650	647962668	+ [Positive strand]	22	CTCGTCGGTCGCGCGTCCT	19	12	81	72.8395	-43.4	-53.5802	NO	N/A	0.009901
novel.258	3B dna:chromosome chromosome:IWGSC:3B:1:830829764:1 REF	647968141	647968159	+ [Positive strand]	22	CTCGTCGGTCGCGCGTCCT	19	12	81	75.3087	-54.9	-67.7778	NO	N/A	0.009901
novel.398	5A dna:chromosome chromosome:IWGSC:5A:1:709773743:1 REF	395069764	395069782	+ [Positive strand]	22	CTCGTCGGTCGCGCGTCCT	19	12	81	74.0741	-52.1	-64.321	NO	N/A	0.009901
novel.484	5D dna:chromosome chromosome:IWGSC:5D:1:566080677:1 REF	457245546	457245563	- [Negative strand]	22	GTGTCTGGTAATTGGGAT	18	4	89	50.5618	-32.3	-36.2921	NO	N/A	0.049505
novel.524	6A dna:chromosome chromosome:IWGSC:6A:1:618079260:1 REF	587787890	587787908	+ [Positive strand]	22	CTCGTCGGTCGCGCGTCCT	19	12	81	74.0741	-51.4	-63.4568	NO	N/A	0.009901
novel.691	7D dna:chromosome chromosome:IWGSC:7D:1:638686055:1 REF	44608801	44608819	+ [Positive strand]	22	CTCGTCGGTCGCGCGTCCT	19	12	81	72.8395	-53.5	-66.0494	NO	N/A	0.009901
novel.28	1B dna:chromosome chromosome:IWGSC:1B:1:689851870:1 REF	29019644	29019662	+ [Positive strand]	21	GCGCGCTGCTCCGTCGAGC	19	13	74	75.6757	-55.6	-75.1351	NO	N/A	0.009901
novel.61	1D dna:chromosome chromosome:IWGSC:1D:1:495453186:1 REF	325491979	325491999	- [Negative strand]	21	AATGTATTTTTTATGGCTTGG	21	3	110	50	-58.1	-52.8182	NO	N/A	0.009901
novel.215	3A dna:chromosome chromosome:IWGSC:3A:1:750843639:1 REF	191880752	191880769	+ [Positive strand]	21	CTCGCCGGAGTAGCGTGC	18	3	64	71.875	-47.1	-73.5938	NO	N/A	0.009901
novel.235	3B dna:chromosome chromosome:IWGSC:3B:1:830829764:1 REF	22107617	22107634	+ [Positive strand]	21	CTCGCCGGAGTAGCGTGC	18	3	65	72.3077	-47.5	-73.0769	NO	N/A	0.009901
novel.300	4A dna:chromosome chromosome:IWGSC:4A:1:744588157:1 REF	5972178	5972198	- [Negative strand]	21	TCCGTTCCAGAATAGATGACC	21	15	72	33.3333	-42.9	-59.5833	NO	N/A	0.009901
novel.109	2A dna:chromosome chromosome:IWGSC:2A:1:780798557:1 REF	744683890	744683911	- [Negative strand]	20	GTTCTCCTCAAATCACTTCAGT	22	9	149	47.651	-77.8	-52.2148	NO	N/A	0.009901
novel.525	6A dna:chromosome chromosome:IWGSC:6A:1:618079260:1 REF	596398842	596398862	+ [Positive strand]	20	GGGTCCTAGCTAGCTTGTCGA	21	2	98	54.0816	-43.1	-43.9796	NO	N/A	0.009901
novel.43	1B dna:chromosome chromosome:IWGSC:1B:1:689851870:1 REF	474754546	474754566	+ [Positive strand]	19	CCGTCGAGCAGGAGATCCGGT	21	2	104	71.1539	-66.5	-63.9423	NO	N/A	0.009901
novel.63	1D dna:chromosome chromosome:IWGSC:1D:1:495453186:1 REF	352416967	352416987	+ [Positive strand]	19	CCGTCGAGCAGGAGATCCGGT	21	2	62	72.5807	-47.6	-76.7742	NO	N/A	0.009901
novel.160	2B dna:chromosome chromosome:IWGSC:2B:1:801256715:1 REF	754964233	754964251	+ [Positive strand]	19	AAGTCCCTCTATCCCCACC	19	1	193	51.8135	-72.19	-37.4042	NO	N/A	0.009901
novel.261	3B dna:chromosome chromosome:IWGSC:3B:1:830829764:1 REF	689011497	689011518	- [Negative strand]	19	TTCGCCGGAGCAGCGTGCTGTG	22	2	86	67.4419	-50.1	-58.2558	NO	N/A	0.009901
novel.599	7A dna:chromosome chromosome:IWGSC:7A:1:736706236:1 REF	54183558	54183580	+ [Positive strand]	19	AGGAGAGCGCGCCACCGTCAAGC	23	2	83	77.1084	-51.9	-62.5301	NO	N/A	0.009901
novel.90	2A dna:chromosome chromosome:IWGSC:2A:1:780798557:1 REF	208153091	208153108	+ [Positive strand]	18	AACATGGGGATGTAGCTT	18	3	108	40.7407	-35.9	-33.2407	NO	N/A	0.009901
novel.161	2B dna:chromosome chromosome:IWGSC:2B:1:801256715:1 REF	755948149	755948169	+ [Positive strand]	18	TGATGTGGCTCTACCTAACTG	21	9	82	52.439	-60.1	-73.2927	NO	N/A	0.009901
novel.173	2D dna:chromosome chromosome:IWGSC:2D:1:651852609:1 REF	113567687	113567704	+ [Positive strand]	18	AGTTCCGGTTGTTGTTGC	18	4	94	52.1277	-33.6	-35.7447	NO	N/A	0.009901
novel.413	5A dna:chromosome chromosome:IWGSC:5A:1:709773743:1 REF	620289847	620289866	- [Negative strand]	18	GAAGCTGCCAGCATGATCTA	20	9	119	53.7815	-66.4	-55.7983	NO	N/A	0.009901
novel.429	5B dna:chromosome chromosome:IWGSC:5B:1:713149757:1 REF	216193423	216193440	+ [Positive strand]	18	CCTGTTGAGCTTGACTCG	18	3	111	57.6577	-44.6	-40.1802	NO	N/A	0.029703
novel.438	5B dna:chromosome chromosome:IWGSC:5B:1:713149757:1 REF	432881393	432881414	- [Negative strand]	18	ATTTACATAGTAGAACAAATCC	22	15	93	29.0323	-23.5	-25.2688	NO	N/A	0.019802
novel.450	5B dna:chromosome chromosome:IWGSC:5B:1:713149757:1 REF	614463554	614463573	- [Negative strand]	18	GAAGCTGCCAGCATGATCTA	20	9	139	56.1151	-80.3	-57.7698	NO	N/A	0.009901
novel.487	5D dna:chromosome chromosome:IWGSC:5D:1:566080677:1 REF	496357834	496357853	- [Negative strand]	18	GAAGCTGCCAGCATGATCTA	20	9	139	53.2374	-78.5	-56.4748	NO	N/A	0.009901
novel.618	7A dna:chromosome chromosome:IWGSC:7A:1:736706236:1 REF	209543735	209543755	+ [Positive strand]	18	TTGCCTGGCTCCCTGAATGCC	21	3	87	65.5172	-53.8	-61.8391	TTGGCATTGAGGGAGTCATGC(10) GCATTGAGGGAGTCATGCAGG(10)	N/A	0.009901
novel.671	7B dna:chromosome chromosome:IWGSC:7B:1:750620385:1 REF	586825359	586825379	+ [Positive strand]	18	TGATGTGGCTCTACCTAACTG	21	9	95	47.3684	-58.3	-61.3684	NO	N/A	0.009901
novel.706	7D dna:chromosome chromosome:IWGSC:7D:1:638686055:1 REF	199519390	199519410	+ [Positive strand]	18	TTGCCTGGCTCCCTGAATGCC	21	3	87	63.2184	-53.5	-61.4943	TTGGCATTGAGGGAGTCATGC(10) GCATTGAGGGAGTCATGCAGG(10)	N/A	0.009901
novel.77	2A dna:chromosome chromosome:IWGSC:2A:1:780798557:1 REF	4205484	4205504	+ [Positive strand]	17	GCTTGACGTCGATGATCCCCA	21	3	96	67.7083	-44.4	-46.25	NO	N/A	0.029703
novel.136	2B dna:chromosome chromosome:IWGSC:2B:1:801256715:1 REF	489358145	489358162	+ [Positive strand]	17	TCGACGGGAAGGTTTGGT	18	1	76	50	-22.4	-29.4737	NO	N/A	0.039604
novel.166	2D dna:chromosome chromosome:IWGSC:2D:1:651852609:1 REF	5711550	5711570	+ [Positive strand]	17	GCTTGACGTCGATGATCCCCA	21	3	120	56.6667	-91.1	-75.9167	NO	N/A	0.009901
novel.249	3B dna:chromosome chromosome:IWGSC:3B:1:830829764:1 REF	482604084	482604102	- [Negative strand]	17	GAGATCATGAGGCCCCTGA	19	15	125	59.2	-57.3	-45.84	NO	N/A	0.019802
novel.628	7A dna:chromosome chromosome:IWGSC:7A:1:736706236:1 REF	571260841	571260861	+ [Positive strand]	17	TGATACTAGAATAACAGAGCT	21	1	81	35.8025	-46.2	-57.037	NO	N/A	0.009901
novel.56	1D dna:chromosome chromosome:IWGSC:1D:1:495453186:1 REF	136215798	136215816	+ [Positive strand]	16	ATCCCGGTGATGACTTGTG	19	16	121	37.1901	-35	-28.9256	NO	N/A	0.019802
novel.68	1D dna:chromosome chromosome:IWGSC:1D:1:495453186:1 REF	397289482	397289504	- [Negative strand]	16	TTCGCCGGTAGCGCGTTTTCCCT	23	14	67	64.1791	-29.8	-44.4776	NO	N/A	0.029703
novel.80	2A dna:chromosome chromosome:IWGSC:2A:1:780798557:1 REF	58157648	58157670	+ [Positive strand]	16	TTCGCCGGTAGCGCGTTTTCCCT	23	14	83	68.6747	-51.9	-62.5301	NO	N/A	0.009901
novel.82	2A dna:chromosome chromosome:IWGSC:2A:1:780798557:1 REF	84117035	84117057	- [Negative strand]	16	TTCGCCGGTAGCGCGTTTTCCCT	23	14	71	69.0141	-46.1	-64.9296	NO	N/A	0.009901
novel.133	2B dna:chromosome chromosome:IWGSC:2B:1:801256715:1 REF	448707083	448707105	- [Negative strand]	16	TTCGCCGGTAGCGCGTTTTCCCT	23	14	108	68.5185	-50.5	-46.7593	NO	N/A	0.009901
novel.135	2B dna:chromosome chromosome:IWGSC:2B:1:801256715:1 REF	483994992	483995009	+ [Positive strand]	16	TATGTAGTCTGAGATGCT	18	6	107	40.1869	-28	-26.1682	NO	N/A	0.049505
novel.192	2D dna:chromosome chromosome:IWGSC:2D:1:651852609:1 REF	544944058	544944079	+ [Positive strand]	16	ACTGAAGTGGTTTGAGGAGAAC	22	9	121	44.6281	-42.2	-34.876	NO	N/A	0.019802
novel.194	2D dna:chromosome chromosome:IWGSC:2D:1:651852609:1 REF	544951679	544951700	+ [Positive strand]	16	ACTGAAGTGGTTTGAGGAGAAC	22	9	121	45.4545	-45.1	-37.2727	NO	N/A	0.009901
novel.251	3B dna:chromosome chromosome:IWGSC:3B:1:830829764:1 REF	536910025	536910042	+ [Positive strand]	16	TGGATGGTCTAGTGGTTC	18	2	78	41.0256	-21.1	-27.0513	NO	N/A	0.019802
novel.296	3D dna:chromosome chromosome:IWGSC:3D:1:615552423:1 REF	562212101	562212123	+ [Positive strand]	16	TTCGCCGGTAGCGCGTTTTCCCT	23	14	83	69.8795	-50.7	-61.0843	NO	N/A	0.009901
novel.329	4A dna:chromosome chromosome:IWGSC:4A:1:744588157:1 REF	692400376	692400398	- [Negative strand]	16	TTCGCCGGTAGCGCGTTTTCCCT	23	14	83	72.2892	-54.8	-66.0241	NO	N/A	0.009901
novel.330	4A dna:chromosome chromosome:IWGSC:4A:1:744588157:1 REF	692407311	692407333	- [Negative strand]	16	TTCGCCGGTAGCGCGTTTTCCCT	23	14	83	72.2892	-54.8	-66.0241	NO	N/A	0.009901
novel.356	4B dna:chromosome chromosome:IWGSC:4B:1:673617499:1 REF	618260143	618260162	+ [Positive strand]	16	GCGAGCATCCGTGTGGCCTG	20	2	74	62.1622	-37.7	-50.946	NO	N/A	0.009901
novel.439	5B dna:chromosome chromosome:IWGSC:5B:1:713149757:1 REF	480241476	480241496	+ [Positive strand]	16	AAGGGGTGACCTGAGAACACA	21	3	114	55.2632	-59.4	-52.1053	NO	N/A	0.009901
novel.518	6A dna:chromosome chromosome:IWGSC:6A:1:618079260:1 REF	489626288	489626308	- [Negative strand]	16	TCCGGTAATAGGATCGCCTTT	21	16	73	53.4247	-28.9	-39.589	NO	N/A	0.029703
novel.536	6B dna:chromosome chromosome:IWGSC:6B:1:720988478:1 REF	86583506	86583528	+ [Positive strand]	16	GTTATTCTGATCCTGCTACTGTA	23	15	96	38.5417	-25.8	-26.875	NO	N/A	0.039604
novel.584	6D dna:chromosome chromosome:IWGSC:6D:1:473592718:1 REF	284848656	284848675	+ [Positive strand]	16	ACATATCAGATTCGGATTTG	20	1	98	42.8571	-27.22	-27.7755	NO	N/A	0.039604
novel.625	7A dna:chromosome chromosome:IWGSC:7A:1:736706236:1 REF	506587116	506587134	+ [Positive strand]	16	ATCCCGGTGATGACTTGTG	19	16	121	38.843	-33.7	-27.8512	NO	N/A	0.039604
novel.642	7A dna:chromosome chromosome:IWGSC:7A:1:736706236:1 REF	721467621	721467642	+ [Positive strand]	16	TCTGGCGAGGGACATACACTGT	22	6	98	56.1224	-53.4	-54.4898	NO	N/A	0.009901
novel.646	7B dna:chromosome chromosome:IWGSC:7B:1:750620385:1 REF	9130407	9130426	+ [Positive strand]	16	TGTAGATACTCCCTAAGGCT	20	15	93	40.8602	-38.6	-41.5054	NO	N/A	0.009901
novel.647	7B dna:chromosome chromosome:IWGSC:7B:1:750620385:1 REF	9131147	9131166	+ [Positive strand]	16	TGTAGATACTCCCTAAGGCT	20	15	89	38.2022	-34.8	-39.1011	NO	N/A	0.009901
novel.656	7B dna:chromosome chromosome:IWGSC:7B:1:750620385:1 REF	103741991	103742009	+ [Positive strand]	16	ATCCCGGTGATGACTTGTG	19	16	121	39.6694	-34.8	-28.7603	NO	N/A	0.049505
novel.678	7B dna:chromosome chromosome:IWGSC:7B:1:750620385:1 REF	725693282	725693303	+ [Positive strand]	16	TCTGGCGAGGGACATACACTGT	22	6	87	57.4713	-50.4	-57.931	NO	N/A	0.009901
novel.690	7D dna:chromosome chromosome:IWGSC:7D:1:638686055:1 REF	30006503	30006525	+ [Positive strand]	16	TTCGCCGGTAGCGCGTTTTCCCT	23	14	81	70.3704	-49.8	-61.4815	NO	N/A	0.009901
novel.695	7D dna:chromosome chromosome:IWGSC:7D:1:638686055:1 REF	67105364	67105383	+ [Positive strand]	16	TGTAGATACTCCCTAAGGCT	20	15	86	37.2093	-33.7	-39.1861	NO	N/A	0.009901
novel.696	7D dna:chromosome chromosome:IWGSC:7D:1:638686055:1 REF	68403842	68403861	+ [Positive strand]	16	TGTAGATACTCCCTAAGGCT	20	15	80	36.25	-38.6	-48.25	NO	N/A	0.009901
novel.725	7D dna:chromosome chromosome:IWGSC:7D:1:638686055:1 REF	625910947	625910968	+ [Positive strand]	16	TCTGGCGAGGGACATACACTGT	22	6	101	60.396	-55.9	-55.3465	NO	N/A	0.009901
novel.732	Un dna:chromosome chromosome:IWGSC:Un:1:480980714:1 REF	50168517	50168539	+ [Positive strand]	16	TTCGCCGGTAGCGCGTTTTCCCT	23	14	83	72.2892	-54.8	-66.0241	NO	N/A	0.009901
novel.736	Un dna:chromosome chromosome:IWGSC:Un:1:480980714:1 REF	84099233	84099252	+ [Positive strand]	16	TGTAGATACTCCCTAAGGCT	20	15	80	37.5	-29.8	-37.25	NO	N/A	0.009901
novel.737	Un dna:chromosome chromosome:IWGSC:Un:1:480980714:1 REF	87810039	87810060	+ [Positive strand]	16	TCTGGCGAGGGACATACACTGT	22	6	87	57.4713	-46.8	-53.7931	NO	N/A	0.009901
novel.744	Un dna:chromosome chromosome:IWGSC:Un:1:480980714:1 REF	301397441	301397462	- [Negative strand]	16	TCTGGCGAGGGACATACACTGT	22	6	87	58.6207	-49.3	-56.6667	NO	N/A	0.009901
novel.745	Un dna:chromosome chromosome:IWGSC:Un:1:480980714:1 REF	319320180	319320201	+ [Positive strand]	16	TCTGGCGAGGGACATACACTGT	22	6	87	58.6207	-49.3	-56.6667	NO	N/A	0.009901
novel.746	Un dna:chromosome chromosome:IWGSC:Un:1:480980714:1 REF	326249616	326249638	- [Negative strand]	16	TTCGCCGGTAGCGCGTTTTCCCT	23	14	83	72.2892	-54.8	-66.0241	NO	N/A	0.009901
novel.8	1A dna:chromosome chromosome:IWGSC:1A:1:594102056:1 REF	344188190	344188208	- [Negative strand]	15	TAGTGATCTAAATGCTCTC	19	11	85	36.4706	-49.9	-58.7059	NO	N/A	0.009901
novel.31	1B dna:chromosome chromosome:IWGSC:1B:1:689851870:1 REF	107369351	107369371	+ [Positive strand]	15	TTCGCCGGAGCAGCGTGCTGT	21	2	86	68.6047	-51.7	-60.1163	NO	N/A	0.009901
novel.227	3A dna:chromosome chromosome:IWGSC:3A:1:750843639:1 REF	707614888	707614905	+ [Positive strand]	15	TCGCCGGAGAAGCGTGCA	18	1	84	70.2381	-54.6	-65	NO	N/A	0.009901
novel.273	3D dna:chromosome chromosome:IWGSC:3D:1:615552423:1 REF	9964510	9964532	+ [Positive strand]	15	ATTAGCTATGAGATCTGAGGGAC	23	2	214	42.9907	-77.2	-36.0748	NO	N/A	0.009901
novel.284	3D dna:chromosome chromosome:IWGSC:3D:1:615552423:1 REF	276626019	276626037	- [Negative strand]	15	GCGCTTGTAGCTCGGTGGA	19	4	96	56.25	-38.9	-40.5208	NO	N/A	0.019802
novel.305	4A dna:chromosome chromosome:IWGSC:4A:1:744588157:1 REF	167830204	167830221	+ [Positive strand]	15	TGTAGGCAAGGGAAGTCA	18	8	94	61.7021	-39.6	-42.1277	NO	N/A	0.019802
novel.324	4A dna:chromosome chromosome:IWGSC:4A:1:744588157:1 REF	648665081	648665099	+ [Positive strand]	15	CTCACCGGATGAGCGTGTA	19	1	84	70.2381	-56.9	-67.7381	NO	N/A	0.009901
novel.370	4D dna:chromosome chromosome:IWGSC:4D:1:509857067:1 REF	175181824	175181841	+ [Positive strand]	15	CTTGGATGTCTGAGCCAC	18	2	106	39.6226	-30.4	-28.6792	NO	N/A	0.029703
novel.492	5D dna:chromosome chromosome:IWGSC:5D:1:566080677:1 REF	537739165	537739187	+ [Positive strand]	15	TTCGAGATCTAACTTTGACCATT	23	1	205	39.0244	-96.6	-47.122	NO	N/A	0.009901
novel.645	7B dna:chromosome chromosome:IWGSC:7B:1:750620385:1 REF	278195	278213	- [Negative strand]	15	GCGCTTGTAGCTCGGTGGA	19	4	96	53.125	-33.1	-34.4792	NO	N/A	0.039604
novel.88	2A dna:chromosome chromosome:IWGSC:2A:1:780798557:1 REF	206423544	206423563	+ [Positive strand]	14	CTCGCCGGAGCAGCATGTCG	20	4	87	68.9655	-43.3	-49.7701	NO	N/A	0.039604
novel.89	2A dna:chromosome chromosome:IWGSC:2A:1:780798557:1 REF	206439250	206439269	+ [Positive strand]	14	CTCGCCGGAGCAGCATGTCG	20	4	71	71.831	-48.6	-68.4507	NO	N/A	0.009901
novel.121	2B dna:chromosome chromosome:IWGSC:2B:1:801256715:1 REF	148516528	148516545	+ [Positive strand]	14	ATTGCAATTGTTGGTCTC	18	1	72	51.3889	-28.3	-39.3056	NO	N/A	0.019802
novel.568	6B dna:chromosome chromosome:IWGSC:6B:1:720988478:1 REF	712090330	712090350	+ [Positive strand]	14	TGACCCTGAGGCACTCATACC	21	2	140	53.5714	-72.2	-51.5714	NO	N/A	0.009901
novel.639	7A dna:chromosome chromosome:IWGSC:7A:1:736706236:1 REF	700050793	700050810	+ [Positive strand]	14	AGTGGATGTATCTAGACA	18	16	97	45.3608	-36.6	-37.732	NO	N/A	0.019802
novel.9	1A dna:chromosome chromosome:IWGSC:1A:1:594102056:1 REF	366114113	366114130	+ [Positive strand]	13	TATTGGCTCGGCTCACTC	18	4	97	52.5773	-51.6	-53.1959	NO	N/A	0.009901
novel.22	1A dna:chromosome chromosome:IWGSC:1A:1:594102056:1 REF	585969555	585969573	- [Negative strand]	13	TTCCGAATGACTTGAAGCA	19	6	95	42.1053	-49	-51.5789	NO	N/A	0.009901
novel.32	1B dna:chromosome chromosome:IWGSC:1B:1:689851870:1 REF	121789192	121789214	+ [Positive strand]	13	CCTCGTCGGCTGCGCGTCCACCT	23	1	82	71.9512	-51	-62.1951	NO	N/A	0.019802
novel.39	1B dna:chromosome chromosome:IWGSC:1B:1:689851870:1 REF	395058799	395058816	+ [Positive strand]	13	TATTGGCTCGGCTCACTC	18	4	97	52.5773	-51.6	-53.1959	NO	N/A	0.009901
novel.40	1B dna:chromosome chromosome:IWGSC:1B:1:689851870:1 REF	432758104	432758122	+ [Positive strand]	13	TGGAGAAGCAGGGCACGTG	19	12	132	56.8182	-69.1	-52.3485	NO	N/A	0.009901
novel.59	1D dna:chromosome chromosome:IWGSC:1D:1:495453186:1 REF	293792190	293792207	+ [Positive strand]	13	TATTGGCTCGGCTCACTC	18	4	97	52.5773	-51.6	-53.1959	NO	N/A	0.009901
novel.60	1D dna:chromosome chromosome:IWGSC:1D:1:495453186:1 REF	319916822	319916840	+ [Positive strand]	13	TGGAGAAGCAGGGCACGTG	19	12	138	55.7971	-73.8	-53.4783	NO	N/A	0.009901
novel.101	2A dna:chromosome chromosome:IWGSC:2A:1:780798557:1 REF	648853244	648853264	- [Negative strand]	13	CGGCTGGGAGAAAAGGCTCTT	21	4	94	55.3192	-41.6	-44.2553	NO	N/A	0.009901
novel.111	2A dna:chromosome chromosome:IWGSC:2A:1:780798557:1 REF	775657775	775657795	+ [Positive strand]	13	TGACGATTTTGGGAGAAGCTG	21	1	148	43.2432	-86.7	-58.5811	NO	N/A	0.009901
novel.134	2B dna:chromosome chromosome:IWGSC:2B:1:801256715:1 REF	474938503	474938525	- [Negative strand]	13	GAGTAGGGGAACGGACTCGTGAA	23	9	68	52.9412	-22.6	-33.2353	NO	N/A	0.009901
novel.156	2B dna:chromosome chromosome:IWGSC:2B:1:801256715:1 REF	738411204	738411221	+ [Positive strand]	13	TACGTGTGCGTACAACTC	18	1	73	46.5753	-33.3	-45.6164	NO	N/A	0.009901
novel.213	3A dna:chromosome chromosome:IWGSC:3A:1:750843639:1 REF	80509481	80509502	- [Negative strand]	13	TTCGCCGGCTGCGCGTTCGCCT	22	7	64	71.875	-35.2	-55	NO	N/A	0.019802
novel.299	4A dna:chromosome chromosome:IWGSC:4A:1:744588157:1 REF	2764693	2764711	- [Negative strand]	13	TTCCGAATGACTTGAAGCA	19	6	77	41.5584	-38.9	-50.5195	NO	N/A	0.009901
novel.326	4A dna:chromosome chromosome:IWGSC:4A:1:744588157:1 REF	667289468	667289489	- [Negative strand]	13	TTCGCCGGCTGCGCGTTCGCCT	22	7	80	71.25	-52.9	-66.125	NO	N/A	0.009901
novel.503	6A dna:chromosome chromosome:IWGSC:6A:1:618079260:1 REF	29801332	29801350	+ [Positive strand]	13	TTCCGAATGACTTGAAGCA	19	6	96	45.8333	-67.6	-70.4167	NO	N/A	0.009901
novel.594	7A dna:chromosome chromosome:IWGSC:7A:1:736706236:1 REF	12922291	12922309	+ [Positive strand]	13	TTCCGAATGACTTGAAGCA	19	6	79	45.5696	-36.6	-46.3291	NO	N/A	0.009901
novel.598	7A dna:chromosome chromosome:IWGSC:7A:1:736706236:1 REF	47528718	47528736	- [Negative strand]	13	TTCCGAATGACTTGAAGCA	19	6	95	41.0526	-48.2	-50.7368	NO	N/A	0.009901
novel.648	7B dna:chromosome chromosome:IWGSC:7B:1:750620385:1 REF	28051995	28052013	- [Negative strand]	13	TTCCGAATGACTTGAAGCA	19	6	139	43.1655	-65.4	-47.0504	NO	N/A	0.009901
novel.720	7D dna:chromosome chromosome:IWGSC:7D:1:638686055:1 REF	604867782	604867799	+ [Positive strand]	13	TGGCTATGATGATTTCCT	18	6	82	37.8049	-24.4	-29.7561	NO	N/A	0.039604
novel.721	7D dna:chromosome chromosome:IWGSC:7D:1:638686055:1 REF	605178226	605178243	- [Negative strand]	13	TGGCTATGATGATTTCCT	18	6	82	39.0244	-24.4	-29.7561	NO	N/A	0.049505
novel.756	Un dna:chromosome chromosome:IWGSC:Un:1:480980714:1 REF	409072716	409072733	+ [Positive strand]	13	TATTGGCTCGGCTCACTC	18	4	97	52.5773	-51.6	-53.1959	NO	N/A	0.009901
novel.12	1A dna:chromosome chromosome:IWGSC:1A:1:594102056:1 REF	452457410	452457429	+ [Positive strand]	12	GGTACAGATGCAGACTTCGA	20	1	114	43.8597	-36.5	-32.0175	NO	N/A	0.009901
novel.25	1B dna:chromosome chromosome:IWGSC:1B:1:689851870:1 REF	12998390	12998410	+ [Positive strand]	12	CTTTTATATTGTGGGACGGAG	21	9	88	39.7727	-45.5	-51.7045	NO	N/A	0.009901
novel.48	1B dna:chromosome chromosome:IWGSC:1B:1:689851870:1 REF	600974073	600974093	+ [Positive strand]	12	ATTTGTCTGAAATCAAACTTC	21	7	209	27.7512	-65.85	-31.5072	NO	N/A	0.009901
novel.66	1D dna:chromosome chromosome:IWGSC:1D:1:495453186:1 REF	376864050	376864068	+ [Positive strand]	12	GAATATGTAGTCTGAGATG	19	2	99	43.4343	-30.3	-30.6061	NO	N/A	0.019802
novel.73	1D dna:chromosome chromosome:IWGSC:1D:1:495453186:1 REF	425302321	425302341	- [Negative strand]	12	ATTTGTCTGAAATCAAACTTC	21	7	209	20.5742	-55.99	-26.7895	NO	N/A	0.009901
novel.86	2A dna:chromosome chromosome:IWGSC:2A:1:780798557:1 REF	143148342	143148359	+ [Positive strand]	12	TGTCCCCTCCTTTTGGCC	18	3	78	64.1026	-49.3	-63.2051	NO	N/A	0.009901
novel.94	2A dna:chromosome chromosome:IWGSC:2A:1:780798557:1 REF	422439812	422439829	- [Negative strand]	12	TGTCCCCTCCTTTTGGCC	18	3	62	62.9032	-44.1	-71.129	NO	N/A	0.009901
novel.202	2D dna:chromosome chromosome:IWGSC:2D:1:651852609:1 REF	624565571	624565591	+ [Positive strand]	12	ATTTGTCTGAAATCAAACTTC	21	7	214	28.5047	-66.9	-31.2617	NO	N/A	0.009901
novel.216	3A dna:chromosome chromosome:IWGSC:3A:1:750843639:1 REF	210579019	210579039	+ [Positive strand]	12	ATATCGGGACATTCTATGTGC	21	2	210	36.6667	-105.8	-50.3809	NO	N/A	0.009901
novel.222	3A dna:chromosome chromosome:IWGSC:3A:1:750843639:1 REF	616285754	616285772	+ [Positive strand]	12	GTGCATCAGAATTGTAACT	19	2	110	34.5455	-28.9	-26.2727	NO	N/A	0.039604
novel.256	3B dna:chromosome chromosome:IWGSC:3B:1:830829764:1 REF	630303764	630303782	+ [Positive strand]	12	GTGCATCAGAATTGTAACT	19	2	147	36.0544	-44.9	-30.5442	NO	N/A	0.009901
novel.276	3D dna:chromosome chromosome:IWGSC:3D:1:615552423:1 REF	33951392	33951412	- [Negative strand]	12	TTATGATCACTCTCGTTTTGC	21	7	200	49.5	-82.6	-41.3	NO	N/A	0.009901
novel.311	4A dna:chromosome chromosome:IWGSC:4A:1:744588157:1 REF	470675456	470675476	+ [Positive strand]	12	GGAAGCGCGCCGCCGTCGAAT	21	5	83	66.2651	-43.9	-52.8916	NO	N/A	0.009901
novel.313	4A dna:chromosome chromosome:IWGSC:4A:1:744588157:1 REF	544171950	544171967	- [Negative strand]	12	CCTTGTGGTCGTGGGTTG	18	5	94	60.6383	-40.1	-42.6596	NO	N/A	0.019802
novel.336	4A dna:chromosome chromosome:IWGSC:4A:1:744588157:1 REF	741805339	741805359	- [Negative strand]	12	CTTGCTTGTAATGTTGACGTG	21	6	86	46.5116	-29.6	-34.4186	NO	N/A	0.009901
novel.337	4A dna:chromosome chromosome:IWGSC:4A:1:744588157:1 REF	742022075	742022095	- [Negative strand]	12	CTTGCTTGTAATGTTGACGTG	21	6	104	44.2308	-38.4	-36.9231	NO	N/A	0.009901
novel.381	4D dna:chromosome chromosome:IWGSC:4D:1:509857067:1 REF	478772245	478772265	+ [Positive strand]	12	TGTGGCTTGTGGCTAAAACTA	21	13	69	37.6812	-36.6	-53.0435	NO	N/A	0.009901
novel.389	5A dna:chromosome chromosome:IWGSC:5A:1:709773743:1 REF	149213652	149213669	+ [Positive strand]	12	CAATATTATCTCTGGTGA	18	2	126	31.746	-39	-30.9524	NO	N/A	0.009901
novel.496	5D dna:chromosome chromosome:IWGSC:5D:1:566080677:1 REF	553888314	553888334	+ [Positive strand]	12	CTTTTATATTGTGGGACGGAG	21	9	61	36.0656	-22.82	-37.4098	NO	N/A	0.009901
novel.498	5D dna:chromosome chromosome:IWGSC:5D:1:566080677:1 REF	557415977	557415996	+ [Positive strand]	12	TTGAGATGAGATTACCCCAT	20	11	99	56.5657	-51.7	-52.2222	NO	N/A	0.009901
novel.577	6D dna:chromosome chromosome:IWGSC:6D:1:473592718:1 REF	98093781	98093801	+ [Positive strand]	12	ATATCGGGACATTCTATGTGC	21	2	199	36.1809	-103	-51.7588	NO	N/A	0.009901
novel.582	6D dna:chromosome chromosome:IWGSC:6D:1:473592718:1 REF	254150373	254150393	+ [Positive strand]	12	TCCGTTAACTAATATAAGAGC	21	3	91	31.8681	-30.2	-33.1868	NO	N/A	0.009901
novel.585	6D dna:chromosome chromosome:IWGSC:6D:1:473592718:1 REF	313026793	313026813	+ [Positive strand]	12	CTTTTATATTGTGGGACGGAG	21	9	69	46.3768	-53.4	-77.3913	NO	N/A	0.009901
novel.590	6D dna:chromosome chromosome:IWGSC:6D:1:473592718:1 REF	450637168	450637186	- [Negative strand]	12	CTGGAAGGATGGCCTGTTG	19	12	61	47.541	-25.8	-42.2951	NO	N/A	0.009901
novel.19	1A dna:chromosome chromosome:IWGSC:1A:1:594102056:1 REF	533778642	533778660	- [Negative strand]	11	TGGCGATGATGATAAATTT	19	5	107	34.5794	-27.1	-25.3271	NO	N/A	0.009901
novel.26	1B dna:chromosome chromosome:IWGSC:1B:1:689851870:1 REF	16592771	16592792	+ [Positive strand]	11	TTGTCGGCGTGCGCGAGCACCT	22	5	84	70.2381	-50.7	-60.3571	NO	N/A	0.009901
novel.36	1B dna:chromosome chromosome:IWGSC:1B:1:689851870:1 REF	389977250	389977271	+ [Positive strand]	11	TTGTCGGCGTGCGCGAGCACCT	22	5	84	70.2381	-47.5	-56.5476	NO	N/A	0.009901
novel.65	1D dna:chromosome chromosome:IWGSC:1D:1:495453186:1 REF	368340431	368340448	+ [Positive strand]	11	ATGAACCAGGCCTACGAG	18	1	77	50.6493	-29.9	-38.8312	NO	N/A	0.009901
novel.79	2A dna:chromosome chromosome:IWGSC:2A:1:780798557:1 REF	35347682	35347702	+ [Positive strand]	11	AGACGGACTGTATGTATATAG	21	1	105	40.9524	-41.5	-39.5238	NO	N/A	0.009901
novel.95	2A dna:chromosome chromosome:IWGSC:2A:1:780798557:1 REF	583168313	583168330	+ [Positive strand]	11	TTGACAAATCTGAGACAT	18	7	121	37.1901	-71.81	-59.3471	NO	N/A	0.009901
novel.115	2B dna:chromosome chromosome:IWGSC:2B:1:801256715:1 REF	9120332	9120352	+ [Positive strand]	11	TCTGTAAACTTATATAAGAGC	21	16	89	31.4607	-54.6	-61.3483	NO	N/A	0.009901
novel.159	2B dna:chromosome chromosome:IWGSC:2B:1:801256715:1 REF	753325885	753325902	+ [Positive strand]	11	TTGACAAATCTGAGACAT	18	7	147	38.7755	-48.5	-32.9932	NO	N/A	0.009901
novel.188	2D dna:chromosome chromosome:IWGSC:2D:1:651852609:1 REF	439810866	439810883	- [Negative strand]	11	TTGACAAATCTGAGACAT	18	7	126	35.7143	-68.6	-54.4444	NO	N/A	0.009901
novel.190	2D dna:chromosome chromosome:IWGSC:2D:1:651852609:1 REF	499749795	499749816	+ [Positive strand]	11	TTGTCGGCGTGCGCGAGCACCT	22	5	84	67.8571	-48	-57.1429	NO	N/A	0.009901
novel.205	3A dna:chromosome chromosome:IWGSC:3A:1:750843639:1 REF	7144147	7144167	- [Negative strand]	11	TTATGACTTCTCTTAGACAGT	21	4	112	42.8571	-51.6	-46.0714	NO	N/A	0.009901
novel.248	3B dna:chromosome chromosome:IWGSC:3B:1:830829764:1 REF	456233218	456233235	- [Negative strand]	11	TGTCTTGGAGTGCTACGT	18	2	107	49.5327	-36.8	-34.3925	NO	N/A	0.039604
novel.332	4A dna:chromosome chromosome:IWGSC:4A:1:744588157:1 REF	719139205	719139225	- [Negative strand]	11	TTATGACTTCTCTTAGACAGT	21	4	104	39.4231	-53.1	-51.0577	NO	N/A	0.009901
novel.365	4D dna:chromosome chromosome:IWGSC:4D:1:509857067:1 REF	91807591	91807608	- [Negative strand]	11	AAAGGCTGGCGCGGGCTC	18	4	162	61.1111	-82	-50.6173	NO	N/A	0.009901
novel.422	5B dna:chromosome chromosome:IWGSC:5B:1:713149757:1 REF	50649902	50649921	+ [Positive strand]	11	CGTGTATAGGGAACTAGATT	20	14	71	39.4366	-21.1	-29.7183	NO	N/A	0.019802
novel.441	5B dna:chromosome chromosome:IWGSC:5B:1:713149757:1 REF	486275368	486275389	+ [Positive strand]	11	TTGTCGGCGTGCGCGAGCACCT	22	5	84	69.0476	-47.9	-57.0238	NO	N/A	0.009901
novel.474	5D dna:chromosome chromosome:IWGSC:5D:1:566080677:1 REF	299393453	299393473	- [Negative strand]	11	TCTGTAAACTTATATAAGAGC	21	16	87	29.8851	-44.3	-50.9195	NO	N/A	0.009901
novel.511	6A dna:chromosome chromosome:IWGSC:6A:1:618079260:1 REF	113538508	113538528	- [Negative strand]	11	TGCCTGGCTCCCTGTATGCCA	21	12	81	61.7284	-45.9	-56.6667	NO	N/A	0.009901
novel.542	6B dna:chromosome chromosome:IWGSC:6B:1:720988478:1 REF	177276202	177276222	- [Negative strand]	11	TGCCTGGCTCCCTGTATGCCA	21	12	96	59.375	-53.4	-55.625	NO	N/A	0.009901
novel.622	7A dna:chromosome chromosome:IWGSC:7A:1:736706236:1 REF	438858760	438858780	- [Negative strand]	11	TGCCTGGCTCCCTGTATGCCA	21	12	97	52.5773	-51.5	-53.0928	NO	N/A	0.009901
novel.650	7B dna:chromosome chromosome:IWGSC:7B:1:750620385:1 REF	33801304	33801325	+ [Positive strand]	11	TTGTCGGCGTGCGCGAGCACCT	22	5	84	65.4762	-37.5	-44.6429	NO	N/A	0.029703
novel.660	7B dna:chromosome chromosome:IWGSC:7B:1:750620385:1 REF	171574034	171574056	+ [Positive strand]	11	TATTTACATAGTAGAACAAATCC	23	15	108	37.037	-27.3	-25.2778	NO	N/A	0.039604
novel.665	7B dna:chromosome chromosome:IWGSC:7B:1:750620385:1 REF	383734780	383734800	- [Negative strand]	11	TGCCTGGCTCCCTGTATGCCA	21	12	97	53.6082	-52.9	-54.5361	NO	N/A	0.009901
novel.679	7B dna:chromosome chromosome:IWGSC:7B:1:750620385:1 REF	730819024	730819044	+ [Positive strand]	11	ATGACAAGTATTTGTGGACGG	21	6	111	36.036	-28.2	-25.4054	NO	N/A	0.049505
novel.712	7D dna:chromosome chromosome:IWGSC:7D:1:638686055:1 REF	388698674	388698694	- [Negative strand]	11	TGCCTGGCTCCCTGTATGCCA	21	12	97	53.6082	-52.9	-54.5361	NO	N/A	0.009901
novel.1	1A dna:chromosome chromosome:IWGSC:1A:1:594102056:1 REF	29280974	29280994	- [Negative strand]	10	TCCGTCCCGCAATATAAGATC	21	4	72	38.8889	-33.2	-46.1111	NO	N/A	0.009901
novel.4	1A dna:chromosome chromosome:IWGSC:1A:1:594102056:1 REF	303706613	303706631	+ [Positive strand]	10	TTCCAATCCGGCTGTGACA	19	9	75	49.3333	-28.8	-38.4	NO	N/A	0.009901
novel.18	1A dna:chromosome chromosome:IWGSC:1A:1:594102056:1 REF	520449107	520449129	+ [Positive strand]	10	CGGTGAGCGCGCCGCCGTCGAAC	23	4	80	75	-49	-61.25	NO	N/A	0.009901
novel.21	1A dna:chromosome chromosome:IWGSC:1A:1:594102056:1 REF	535721040	535721061	- [Negative strand]	10	TTGCAGACCGTATGATGGAAGT	22	11	90	37.7778	-31.4	-34.8889	NO	N/A	0.009901
novel.38	1B dna:chromosome chromosome:IWGSC:1B:1:689851870:1 REF	392753756	392753778	+ [Positive strand]	10	CGGTGAGCGCGCCGCCGTCGAAC	23	4	81	70.3704	-48.8	-60.2469	NO	N/A	0.009901
novel.67	1D dna:chromosome chromosome:IWGSC:1D:1:495453186:1 REF	376956069	376956089	+ [Positive strand]	10	CTCGCCGGCTGTGCGTCCACC	21	15	82	67.0732	-43	-52.439	NO	N/A	0.019802
novel.98	2A dna:chromosome chromosome:IWGSC:2A:1:780798557:1 REF	601841900	601841921	+ [Positive strand]	10	TTGCAGACCGTATGATGGAAGT	22	11	85	37.6471	-29.6	-34.8235	NO	N/A	0.009901
novel.99	2A dna:chromosome chromosome:IWGSC:2A:1:780798557:1 REF	618169808	618169830	- [Negative strand]	10	TTGCCGTCTGTAATAAAAAAAGC	23	6	78	42.3077	-54.5	-69.8718	NO	N/A	0.009901
novel.110	2A dna:chromosome chromosome:IWGSC:2A:1:780798557:1 REF	751007291	751007309	- [Negative strand]	10	TTGTCGCTGATTTAGTATT	19	5	85	42.3529	-66.9	-78.7059	NO	N/A	0.009901
novel.144	2B dna:chromosome chromosome:IWGSC:2B:1:801256715:1 REF	582108379	582108397	+ [Positive strand]	10	GCACTTGTAGCTCAGTGGA	19	1	96	50	-28.3	-29.4792	NO	N/A	0.019802
novel.184	2D dna:chromosome chromosome:IWGSC:2D:1:651852609:1 REF	326455651	326455670	+ [Positive strand]	10	TCCAAAGGGATCGCATTGAT	20	7	71	45.0704	-42.6	-60	NO	N/A	0.009901
novel.211	3A dna:chromosome chromosome:IWGSC:3A:1:750843639:1 REF	54438223	54438240	+ [Positive strand]	10	GGGGGTGTAGCTCCGGTC	18	1	74	59.4595	-38	-51.3513	NO	N/A	0.009901
novel.219	3A dna:chromosome chromosome:IWGSC:3A:1:750843639:1 REF	481877307	481877327	+ [Positive strand]	10	ACGAAACTGAACACGTGTGTA	21	11	181	43.0939	-69	-38.1215	NO	N/A	0.009901
novel.230	3A dna:chromosome chromosome:IWGSC:3A:1:750843639:1 REF	719906936	719906958	- [Negative strand]	10	TTGCCGTCTGTAATAAAAAAAGC	23	6	82	39.0244	-53.7	-65.4878	NO	N/A	0.009901
novel.231	3A dna:chromosome chromosome:IWGSC:3A:1:750843639:1 REF	741660253	741660273	+ [Positive strand]	10	ATGCAGCATCATCAAGATTCC	21	3	205	48.2927	-85.1	-41.5122	NO	N/A	0.009901
novel.232	3A dna:chromosome chromosome:IWGSC:3A:1:750843639:1 REF	746109765	746109787	+ [Positive strand]	10	GTTTTTTCTATTACAGACGGCAA	23	1	82	43.9024	-53.4	-65.122	NO	N/A	0.009901
novel.238	3B dna:chromosome chromosome:IWGSC:3B:1:830829764:1 REF	52705149	52705170	- [Negative strand]	10	TTGCAGACCGTATGATGGAAGT	22	11	65	32.3077	-24.7	-38	NO	N/A	0.009901
novel.244	3B dna:chromosome chromosome:IWGSC:3B:1:830829764:1 REF	247570411	247570431	+ [Positive strand]	10	TTCAATATCTCATCTTCAACT	21	1	79	31.6456	-41.5	-52.5316	NO	N/A	0.009901
novel.266	3B dna:chromosome chromosome:IWGSC:3B:1:830829764:1 REF	777812188	777812208	+ [Positive strand]	10	ACTCTTATATTAGTTAACAGA	21	2	68	32.3529	-39.3	-57.7941	NO	N/A	0.009901
novel.271	3B dna:chromosome chromosome:IWGSC:3B:1:830829764:1 REF	818985890	818985910	+ [Positive strand]	10	ATGCAGCATCATCAAGATTCC	21	3	202	49.0099	-85.4	-42.2772	NO	N/A	0.009901
novel.293	3D dna:chromosome chromosome:IWGSC:3D:1:615552423:1 REF	508608173	508608193	+ [Positive strand]	10	ACGAAACTGAACACGTGTGTA	21	11	210	47.1429	-90.9	-43.2857	NO	N/A	0.009901
novel.327	4A dna:chromosome chromosome:IWGSC:4A:1:744588157:1 REF	677367631	677367651	- [Negative strand]	10	TGGGGCCTGGAGACGTGCAAC	21	8	107	52.3364	-35.2	-32.8972	NO	N/A	0.049505
novel.333	4A dna:chromosome chromosome:IWGSC:4A:1:744588157:1 REF	724480814	724480836	+ [Positive strand]	10	TTGCCGTCTGTAATAAAAAAAGC	23	6	108	42.5926	-79.2	-73.3333	NO	N/A	0.009901
novel.334	4A dna:chromosome chromosome:IWGSC:4A:1:744588157:1 REF	724491576	724491598	- [Negative strand]	10	TTGCCGTCTGTAATAAAAAAAGC	23	6	159	38.9937	-103.2	-64.9057	NO	N/A	0.009901
novel.363	4D dna:chromosome chromosome:IWGSC:4D:1:509857067:1 REF	48537903	48537921	- [Negative strand]	10	TTGTCGCTGATTTAGTATT	19	5	81	35.8025	-53.4	-65.9259	NO	N/A	0.009901
novel.385	5A dna:chromosome chromosome:IWGSC:5A:1:709773743:1 REF	15047515	15047533	- [Negative strand]	10	TCGCCGGAGCAGCATGTCG	19	4	87	72.4138	-60	-68.9655	NO	N/A	0.009901
novel.396	5A dna:chromosome chromosome:IWGSC:5A:1:709773743:1 REF	363279633	363279655	- [Negative strand]	10	TGTTTTATGTCTATTGGTTCAGT	23	7	74	37.8378	-28.1	-37.973	NO	N/A	0.009901
novel.406	5A dna:chromosome chromosome:IWGSC:5A:1:709773743:1 REF	582613496	582613517	- [Negative strand]	10	TTGCAGACCGTATGATGGAAGT	22	11	85	38.8235	-31.1	-36.5882	NO	N/A	0.009901
novel.423	5B dna:chromosome chromosome:IWGSC:5B:1:713149757:1 REF	71032853	71032874	+ [Positive strand]	10	TTGCAGACCGTATGATGGAAGT	22	11	87	37.931	-29.1	-33.4483	NO	N/A	0.009901
novel.430	5B dna:chromosome chromosome:IWGSC:5B:1:713149757:1 REF	248806643	248806663	+ [Positive strand]	10	TTCGCCGGAGCAGCGTGCAGA	21	2	83	72.2892	-53.3	-64.2169	NO	N/A	0.009901
novel.431	5B dna:chromosome chromosome:IWGSC:5B:1:713149757:1 REF	262754313	262754335	+ [Positive strand]	10	GCTGGACTTGAGTTTGAGCCTCA	23	1	118	44.9153	-39.9	-33.8136	NO	N/A	0.009901
novel.433	5B dna:chromosome chromosome:IWGSC:5B:1:713149757:1 REF	309384405	309384427	- [Negative strand]	10	TGTTTTATGTCTATTGGTTCAGT	23	7	74	37.8378	-28.1	-37.973	NO	N/A	0.009901
novel.434	5B dna:chromosome chromosome:IWGSC:5B:1:713149757:1 REF	309384699	309384721	- [Negative strand]	10	TGTTTTATGTCTATTGGTTCAGT	23	7	70	37.1429	-25.7	-36.7143	NO	N/A	0.009901
novel.435	5B dna:chromosome chromosome:IWGSC:5B:1:713149757:1 REF	332535206	332535227	+ [Positive strand]	10	GAGTAGGGGAACGGACTCGTGA	22	9	68	52.9412	-22.6	-33.2353	NO	N/A	0.009901
novel.452	5B dna:chromosome chromosome:IWGSC:5B:1:713149757:1 REF	697457313	697457333	+ [Positive strand]	10	ACGAAACTGAACACGTGTGTA	21	11	215	44.186	-93.8	-43.6279	NO	N/A	0.009901
novel.460	5D dna:chromosome chromosome:IWGSC:5D:1:566080677:1 REF	30542424	30542445	+ [Positive strand]	10	TTTGCCGGCGTGCGCGAGCACT	22	1	84	70.2381	-48.6	-57.8571	NO	N/A	0.009901
novel.467	5D dna:chromosome chromosome:IWGSC:5D:1:566080677:1 REF	195652814	195652834	+ [Positive strand]	10	ACGAAACTGAACACGTGTGTA	21	11	208	46.6346	-103.98	-49.9904	NO	N/A	0.009901
novel.472	5D dna:chromosome chromosome:IWGSC:5D:1:566080677:1 REF	274142342	274142364	- [Negative strand]	10	TGTTTTATGTCTATTGGTTCAGT	23	7	74	36.4865	-28.4	-38.3784	NO	N/A	0.009901
novel.473	5D dna:chromosome chromosome:IWGSC:5D:1:566080677:1 REF	274142637	274142659	- [Negative strand]	10	TGTTTTATGTCTATTGGTTCAGT	23	7	70	35.7143	-26.2	-37.4286	NO	N/A	0.009901
novel.549	6B dna:chromosome chromosome:IWGSC:6B:1:720988478:1 REF	424066051	424066068	+ [Positive strand]	10	TTTTTAAGACTGATGGCC	18	13	118	40.678	-30.9	-26.1864	NO	N/A	0.009901
novel.552	6B dna:chromosome chromosome:IWGSC:6B:1:720988478:1 REF	503847288	503847309	- [Negative strand]	10	CCGATCCTGGATACATAACTCT	22	12	64	42.1875	-18.4	-28.75	NO	N/A	0.039604
novel.614	7A dna:chromosome chromosome:IWGSC:7A:1:736706236:1 REF	183323196	183323214	- [Negative strand]	10	TCGCCGGAGCAGCATGTCG	19	4	87	71.2644	-51.8	-59.5402	NO	N/A	0.019802
novel.626	7A dna:chromosome chromosome:IWGSC:7A:1:736706236:1 REF	540138503	540138523	+ [Positive strand]	10	CTCGCCGGTCGCGCGACCTCC	21	1	81	75.3087	-49.5	-61.1111	NO	N/A	0.009901
novel.643	7A dna:chromosome chromosome:IWGSC:7A:1:736706236:1 REF	723346336	723346354	+ [Positive strand]	10	TTCCAATCCGGCTGTGACA	19	9	66	51.5152	-27.6	-41.8182	NO	N/A	0.009901
novel.657	7B dna:chromosome chromosome:IWGSC:7B:1:750620385:1 REF	123286002	123286019	+ [Positive strand]	10	TAGGGTGTAGAATAAGCT	18	10	201	23.8806	-57.9	-28.806	NO	N/A	0.009901
novel.688	7D dna:chromosome chromosome:IWGSC:7D:1:638686055:1 REF	19062916	19062936	- [Negative strand]	10	ACGAAACTGAACACGTGTGTA	21	11	204	43.6275	-100.7	-49.3627	NO	N/A	0.009901

## Sheet: sample4
Novel miRNA related to wheat cadmium accumulation
miRNA id	Chromosome	Start	End	Orientation	Abundance	Sequence	sRNA length	# Genomic Hits	Hairpin Length	Hairpin % G/C content	Minimum Free Energy	Adjusted MFE	miRNA*	miRBaseID	pVal
novel.312	4A dna:chromosome chromosome:IWGSC:4A:1:744588157:1 REF	472956433	472956453	- [Negative strand]	937	TGGACTGAAGGGAGCTCCCTC	21	3	202	50.4951	-102.9	-50.9406	NO	N/A	0.009901
novel.680	7B dna:chromosome chromosome:IWGSC:7B:1:750620385:1 REF	732433306	732433326	- [Negative strand]	198	TGAGAAAGGACTGCATCATCT	21	7	99	52.5253	-53.7	-54.2424	NO	N/A	0.009901
novel.181	2D dna:chromosome chromosome:IWGSC:2D:1:651852609:1 REF	289075538	289075558	- [Negative strand]	197	TGAGGAAGGACTGCATCATCA	21	7	74	47.2973	-26.7	-36.0811	NO	N/A	0.029703
novel.529	6B dna:chromosome chromosome:IWGSC:6B:1:720988478:1 REF	37388140	37388157	+ [Positive strand]	190	TGGTGCACCAGCCGGGAA	18	1	75	50.6667	-24.1	-32.1333	NO	N/A	0.029703
novel.504	6A dna:chromosome chromosome:IWGSC:6A:1:618079260:1 REF	29948475	29948495	+ [Positive strand]	116	CCTCGATAAACCCTTCAGAAA	21	1	80	43.75	-30	-37.5	NO	N/A	0.009901
novel.298	3D dna:chromosome chromosome:IWGSC:3D:1:615552423:1 REF	589438490	589438509	+ [Positive strand]	80	GCCCGTCTAGCTCAGTCGGT	20	12	78	50	-25.4	-32.5641	NO	N/A	0.049505
novel.241	3B dna:chromosome chromosome:IWGSC:3B:1:830829764:1 REF	58732351	58732368	+ [Positive strand]	67	GGTGGCTGTAGTTTAGTA	18	1	109	49.5413	-47.1	-43.211	NO	N/A	0.009901
novel.305	4A dna:chromosome chromosome:IWGSC:4A:1:744588157:1 REF	167830204	167830221	+ [Positive strand]	62	TGTAGGCAAGGGAAGTCA	18	8	94	61.7021	-39.6	-42.1277	NO	N/A	0.019802
novel.710	7D dna:chromosome chromosome:IWGSC:7D:1:638686055:1 REF	349946328	349946347	+ [Positive strand]	51	GACAACCGTAGAGATAGATC	20	13	88	44.3182	-25.3	-28.75	NO	N/A	0.039604
novel.129	2B dna:chromosome chromosome:IWGSC:2B:1:801256715:1 REF	210263893	210263910	- [Negative strand]	37	TTTGGATTGAAGGGAGCA	18	3	100	40	-56.2	-56.2	NO	N/A	0.009901
novel.729	Un dna:chromosome chromosome:IWGSC:Un:1:480980714:1 REF	16610061	16610078	+ [Positive strand]	37	TTGGTGGAGCGATTTGTT	18	12	70	41.4286	-19.1	-27.2857	NO	N/A	0.009901
novel.372	4D dna:chromosome chromosome:IWGSC:4D:1:509857067:1 REF	214944596	214944616	- [Negative strand]	33	TAGGGTGTAGAATAAGCTATT	21	9	207	26.57	-81.1	-39.1787	NO	N/A	0.009901
novel.464	5D dna:chromosome chromosome:IWGSC:5D:1:566080677:1 REF	101257459	101257479	- [Negative strand]	33	TAGGGTGTAGAATAAGCTATT	21	9	204	27.9412	-87.9	-43.0882	NO	N/A	0.009901
novel.733	Un dna:chromosome chromosome:IWGSC:Un:1:480980714:1 REF	75096307	75096327	- [Negative strand]	33	TAGGGTGTAGAATAAGCTATT	21	9	99	40.404	-59.2	-59.798	NO	N/A	0.009901
novel.35	1B dna:chromosome chromosome:IWGSC:1B:1:689851870:1 REF	359152950	359152967	- [Negative strand]	29	TTTGTTCTATAGATCTGA	18	2	64	39.0625	-18.3	-28.5937	NO	N/A	0.009901
novel.570	6D dna:chromosome chromosome:IWGSC:6D:1:473592718:1 REF	3749758	3749780	- [Negative strand]	29	CTTGGATATGGAAGTCTTCTTTT	23	6	73	39.726	-22.9	-31.3699	NO	N/A	0.019802
novel.346	4B dna:chromosome chromosome:IWGSC:4B:1:673617499:1 REF	278048617	278048636	+ [Positive strand]	28	TAATAGGGACAGTCGGGGGT	20	2	80	63.75	-35.7	-44.625	NO	N/A	0.019802
novel.174	2D dna:chromosome chromosome:IWGSC:2D:1:651852609:1 REF	121191588	121191605	+ [Positive strand]	26	TATCTGAGCTATTCCAGC	18	1	90	56.6667	-37.2	-41.3333	NO	N/A	0.019802
novel.409	5A dna:chromosome chromosome:IWGSC:5A:1:709773743:1 REF	604308765	604308786	+ [Positive strand]	24	TGCAGACAGAATCATCATCGGA	22	3	94	43.617	-25.6	-27.234	NO	N/A	0.019802
novel.10	1A dna:chromosome chromosome:IWGSC:1A:1:594102056:1 REF	403039847	403039867	- [Negative strand]	22	TGGAGAAGCAGGGCACGTGCA	21	9	138	55.7971	-73.8	-53.4783	NO	N/A	0.009901
novel.173	2D dna:chromosome chromosome:IWGSC:2D:1:651852609:1 REF	113567687	113567704	+ [Positive strand]	20	AGTTCCGGTTGTTGTTGC	18	4	94	52.1277	-33.6	-35.7447	NO	N/A	0.009901
novel.199	2D dna:chromosome chromosome:IWGSC:2D:1:651852609:1 REF	612450178	612450197	+ [Positive strand]	20	AAGTTCCCCCAAACACTTCA	20	2	74	47.2973	-37.2	-50.2703	NO	N/A	0.009901
novel.547	6B dna:chromosome chromosome:IWGSC:6B:1:720988478:1 REF	262809979	262809997	- [Negative strand]	18	CAGCAGGACGGTGGTCATC	19	6	63	58.7302	-25.1	-39.8413	NO	N/A	0.009901
novel.399	5A dna:chromosome chromosome:IWGSC:5A:1:709773743:1 REF	474453548	474453566	+ [Positive strand]	16	TTCGTCGGACGAGCGTGCC	19	6	84	72.619	-57.2	-68.0952	NO	N/A	0.009901
novel.396	5A dna:chromosome chromosome:IWGSC:5A:1:709773743:1 REF	363279633	363279655	- [Negative strand]	15	TGTTTTATGTCTATTGGTTCAGT	23	7	74	37.8378	-28.1	-37.973	NO	N/A	0.009901
novel.433	5B dna:chromosome chromosome:IWGSC:5B:1:713149757:1 REF	309384405	309384427	- [Negative strand]	15	TGTTTTATGTCTATTGGTTCAGT	23	7	74	37.8378	-28.1	-37.973	NO	N/A	0.009901
novel.434	5B dna:chromosome chromosome:IWGSC:5B:1:713149757:1 REF	309384699	309384721	- [Negative strand]	15	TGTTTTATGTCTATTGGTTCAGT	23	7	70	37.1429	-25.7	-36.7143	NO	N/A	0.009901
novel.472	5D dna:chromosome chromosome:IWGSC:5D:1:566080677:1 REF	274142342	274142364	- [Negative strand]	15	TGTTTTATGTCTATTGGTTCAGT	23	7	74	36.4865	-28.4	-38.3784	NO	N/A	0.009901
novel.473	5D dna:chromosome chromosome:IWGSC:5D:1:566080677:1 REF	274142637	274142659	- [Negative strand]	15	TGTTTTATGTCTATTGGTTCAGT	23	7	70	35.7143	-26.2	-37.4286	NO	N/A	0.009901
novel.540	6B dna:chromosome chromosome:IWGSC:6B:1:720988478:1 REF	145373298	145373315	+ [Positive strand]	15	TCCCTGCTGTCGACGCCA	18	3	85	63.5294	-37	-43.5294	NO	N/A	0.019802
novel.670	7B dna:chromosome chromosome:IWGSC:7B:1:750620385:1 REF	523376763	523376783	- [Negative strand]	14	CTCCGTTCGGATTTACTCGTC	21	5	88	40.9091	-61.2	-69.5455	NO	N/A	0.009901
novel.100	2A dna:chromosome chromosome:IWGSC:2A:1:780798557:1 REF	643324260	643324277	+ [Positive strand]	13	CCAGGAGTGAGGGCTGGA	18	6	104	65.3846	-51.11	-49.1442	NO	N/A	0.009901
novel.349	4B dna:chromosome chromosome:IWGSC:4B:1:673617499:1 REF	376816299	376816319	- [Negative strand]	13	TTCTGATTTACTCGTTGTGGT	21	10	84	36.9048	-62.2	-74.0476	NO	N/A	0.009901
novel.384	5A dna:chromosome chromosome:IWGSC:5A:1:709773743:1 REF	12214941	12214961	+ [Positive strand]	13	TTCTGATTTACTCGTTGTGGT	21	10	74	35.1351	-50.3	-67.973	NO	N/A	0.009901
novel.426	5B dna:chromosome chromosome:IWGSC:5B:1:713149757:1 REF	91006946	91006966	+ [Positive strand]	13	TTGGTCAGTGTTCGTCTCAAA	21	1	92	48.913	-48.1	-52.2826	GTTTGAAATGAACACAGACCA(10)	N/A	0.009901
novel.483	5D dna:chromosome chromosome:IWGSC:5D:1:566080677:1 REF	452733617	452733634	+ [Positive strand]	13	GGTCCTTTTCATCTTTCC	18	1	111	45.045	-33.1	-29.8198	NO	N/A	0.029703
novel.569	6B dna:chromosome chromosome:IWGSC:6B:1:720988478:1 REF	712109420	712109442	+ [Positive strand]	13	GGTTTTTTTGGATGTGCTCCTCT	23	1	74	37.8378	-38.5	-52.027	NO	N/A	0.009901
novel.601	7A dna:chromosome chromosome:IWGSC:7A:1:736706236:1 REF	71680051	71680071	- [Negative strand]	13	TGTAGATACTCCCTAAGGCTT	21	12	80	43.75	-29.6	-37	NO	N/A	0.009901
novel.604	7A dna:chromosome chromosome:IWGSC:7A:1:736706236:1 REF	72699176	72699196	- [Negative strand]	13	TGTAGATACTCCCTAAGGCTT	21	12	83	37.3494	-31.6	-38.0723	NO	N/A	0.009901
novel.268	3B dna:chromosome chromosome:IWGSC:3B:1:830829764:1 REF	795811433	795811450	+ [Positive strand]	12	GCCGACGCTGAGGCAGAC	18	1	63	74.6032	-37.5	-59.5238	NO	N/A	0.019802
novel.319	4A dna:chromosome chromosome:IWGSC:4A:1:744588157:1 REF	609557180	609557199	+ [Positive strand]	12	TTGAGACGAGATCTCCCCAT	20	4	90	63.3333	-59.1	-65.6667	NO	N/A	0.009901
novel.362	4D dna:chromosome chromosome:IWGSC:4D:1:509857067:1 REF	37489329	37489346	- [Negative strand]	12	GTAGGGGCCTTTAGTCTC	18	2	107	58.8785	-54.3	-50.7477	NO	N/A	0.009901
novel.457	5B dna:chromosome chromosome:IWGSC:5B:1:713149757:1 REF	711095924	711095943	+ [Positive strand]	12	TTGAGACGAGATCTCCCCAT	20	4	98	64.2857	-60.7	-61.9388	NO	N/A	0.009901
novel.499	5D dna:chromosome chromosome:IWGSC:5D:1:566080677:1 REF	557480986	557481005	+ [Positive strand]	12	TTGAGACGAGATCTCCCCAT	20	4	90	64.4444	-61.2	-68	NO	N/A	0.009901
novel.510	6A dna:chromosome chromosome:IWGSC:6A:1:618079260:1 REF	80808820	80808838	- [Negative strand]	12	GGAGGGCGCGGCGGCCGCC	19	3	66	87.8788	-53.6	-81.2121	NO	N/A	0.009901
novel.653	7B dna:chromosome chromosome:IWGSC:7B:1:750620385:1 REF	52667707	52667728	- [Negative strand]	12	TGGCTCTACCTAACTGCTGGGT	22	9	70	54.2857	-48.9	-69.8572	NO	N/A	0.009901
novel.193	2D dna:chromosome chromosome:IWGSC:2D:1:651852609:1 REF	544951385	544951404	+ [Positive strand]	10	TAGTTCCCCCAAACACTTCA	20	1	64	45.3125	-23.5	-36.7188	NO	N/A	0.009901
novel.324	4A dna:chromosome chromosome:IWGSC:4A:1:744588157:1 REF	648665081	648665099	+ [Positive strand]	10	CTCACCGGATGAGCGTGTA	19	1	84	70.2381	-56.9	-67.7381	NO	N/A	0.009901
novel.484	5D dna:chromosome chromosome:IWGSC:5D:1:566080677:1 REF	457245546	457245563	- [Negative strand]	10	GTGTCTGGTAATTGGGAT	18	4	89	50.5618	-32.3	-36.2921	NO	N/A	0.049505
novel.511	6A dna:chromosome chromosome:IWGSC:6A:1:618079260:1 REF	113538508	113538528	- [Negative strand]	10	TGCCTGGCTCCCTGTATGCCA	21	12	81	61.7284	-45.9	-56.6667	NO	N/A	0.009901
novel.542	6B dna:chromosome chromosome:IWGSC:6B:1:720988478:1 REF	177276202	177276222	- [Negative strand]	10	TGCCTGGCTCCCTGTATGCCA	21	12	96	59.375	-53.4	-55.625	NO	N/A	0.009901
novel.622	7A dna:chromosome chromosome:IWGSC:7A:1:736706236:1 REF	438858760	438858780	- [Negative strand]	10	TGCCTGGCTCCCTGTATGCCA	21	12	97	52.5773	-51.5	-53.0928	NO	N/A	0.009901
novel.665	7B dna:chromosome chromosome:IWGSC:7B:1:750620385:1 REF	383734780	383734800	- [Negative strand]	10	TGCCTGGCTCCCTGTATGCCA	21	12	97	53.6082	-52.9	-54.5361	NO	N/A	0.009901
novel.712	7D dna:chromosome chromosome:IWGSC:7D:1:638686055:1 REF	388698674	388698694	- [Negative strand]	10	TGCCTGGCTCCCTGTATGCCA	21	12	97	53.6082	-52.9	-54.5361	NO	N/A	0.009901

## Sheet: sample5
Novel miRNA related to wheat cadmium accumulation
miRNA id	Chromosome	Start	End	Orientation	Abundance	Sequence	sRNA length	# Genomic Hits	Hairpin Length	Hairpin % G/C content	Minimum Free Energy	Adjusted MFE	miRNA*	miRBaseID	pVal
novel.312	4A dna:chromosome chromosome:IWGSC:4A:1:744588157:1 REF	472956433	472956453	- [Negative strand]	1858	TGGACTGAAGGGAGCTCCCTC	21	3	202	50.4951	-102.9	-50.9406	NO	N/A	0.009901
novel.529	6B dna:chromosome chromosome:IWGSC:6B:1:720988478:1 REF	37388140	37388157	+ [Positive strand]	603	TGGTGCACCAGCCGGGAA	18	1	75	50.6667	-24.1	-32.1333	NO	N/A	0.029703
novel.680	7B dna:chromosome chromosome:IWGSC:7B:1:750620385:1 REF	732433306	732433326	- [Negative strand]	303	TGAGAAAGGACTGCATCATCT	21	7	99	52.5253	-53.7	-54.2424	NO	N/A	0.009901
novel.181	2D dna:chromosome chromosome:IWGSC:2D:1:651852609:1 REF	289075538	289075558	- [Negative strand]	202	TGAGGAAGGACTGCATCATCA	21	7	74	47.2973	-26.7	-36.0811	NO	N/A	0.029703
novel.504	6A dna:chromosome chromosome:IWGSC:6A:1:618079260:1 REF	29948475	29948495	+ [Positive strand]	191	CCTCGATAAACCCTTCAGAAA	21	1	80	43.75	-30	-37.5	NO	N/A	0.009901
novel.298	3D dna:chromosome chromosome:IWGSC:3D:1:615552423:1 REF	589438490	589438509	+ [Positive strand]	149	GCCCGTCTAGCTCAGTCGGT	20	12	78	50	-25.4	-32.5641	NO	N/A	0.049505
novel.710	7D dna:chromosome chromosome:IWGSC:7D:1:638686055:1 REF	349946328	349946347	+ [Positive strand]	115	GACAACCGTAGAGATAGATC	20	13	88	44.3182	-25.3	-28.75	NO	N/A	0.039604
novel.305	4A dna:chromosome chromosome:IWGSC:4A:1:744588157:1 REF	167830204	167830221	+ [Positive strand]	91	TGTAGGCAAGGGAAGTCA	18	8	94	61.7021	-39.6	-42.1277	NO	N/A	0.019802
novel.35	1B dna:chromosome chromosome:IWGSC:1B:1:689851870:1 REF	359152950	359152967	- [Negative strand]	78	TTTGTTCTATAGATCTGA	18	2	64	39.0625	-18.3	-28.5937	NO	N/A	0.009901
novel.540	6B dna:chromosome chromosome:IWGSC:6B:1:720988478:1 REF	145373298	145373315	+ [Positive strand]	62	TCCCTGCTGTCGACGCCA	18	3	85	63.5294	-37	-43.5294	NO	N/A	0.019802
novel.372	4D dna:chromosome chromosome:IWGSC:4D:1:509857067:1 REF	214944596	214944616	- [Negative strand]	55	TAGGGTGTAGAATAAGCTATT	21	9	207	26.57	-81.1	-39.1787	NO	N/A	0.009901
novel.464	5D dna:chromosome chromosome:IWGSC:5D:1:566080677:1 REF	101257459	101257479	- [Negative strand]	55	TAGGGTGTAGAATAAGCTATT	21	9	204	27.9412	-87.9	-43.0882	NO	N/A	0.009901
novel.733	Un dna:chromosome chromosome:IWGSC:Un:1:480980714:1 REF	75096307	75096327	- [Negative strand]	55	TAGGGTGTAGAATAAGCTATT	21	9	99	40.404	-59.2	-59.798	NO	N/A	0.009901
novel.241	3B dna:chromosome chromosome:IWGSC:3B:1:830829764:1 REF	58732351	58732368	+ [Positive strand]	52	GGTGGCTGTAGTTTAGTA	18	1	109	49.5413	-47.1	-43.211	NO	N/A	0.009901
novel.174	2D dna:chromosome chromosome:IWGSC:2D:1:651852609:1 REF	121191588	121191605	+ [Positive strand]	46	TATCTGAGCTATTCCAGC	18	1	90	56.6667	-37.2	-41.3333	NO	N/A	0.019802
novel.349	4B dna:chromosome chromosome:IWGSC:4B:1:673617499:1 REF	376816299	376816319	- [Negative strand]	42	TTCTGATTTACTCGTTGTGGT	21	10	84	36.9048	-62.2	-74.0476	NO	N/A	0.009901
novel.384	5A dna:chromosome chromosome:IWGSC:5A:1:709773743:1 REF	12214941	12214961	+ [Positive strand]	42	TTCTGATTTACTCGTTGTGGT	21	10	74	35.1351	-50.3	-67.973	NO	N/A	0.009901
novel.729	Un dna:chromosome chromosome:IWGSC:Un:1:480980714:1 REF	16610061	16610078	+ [Positive strand]	38	TTGGTGGAGCGATTTGTT	18	12	70	41.4286	-19.1	-27.2857	NO	N/A	0.009901
novel.129	2B dna:chromosome chromosome:IWGSC:2B:1:801256715:1 REF	210263893	210263910	- [Negative strand]	37	TTTGGATTGAAGGGAGCA	18	3	100	40	-56.2	-56.2	NO	N/A	0.009901
novel.547	6B dna:chromosome chromosome:IWGSC:6B:1:720988478:1 REF	262809979	262809997	- [Negative strand]	37	CAGCAGGACGGTGGTCATC	19	6	63	58.7302	-25.1	-39.8413	NO	N/A	0.009901
novel.409	5A dna:chromosome chromosome:IWGSC:5A:1:709773743:1 REF	604308765	604308786	+ [Positive strand]	33	TGCAGACAGAATCATCATCGGA	22	3	94	43.617	-25.6	-27.234	NO	N/A	0.019802
novel.113	2B dna:chromosome chromosome:IWGSC:2B:1:801256715:1 REF	3943774	3943791	+ [Positive strand]	32	GAGAGCCCACACCACCAA	18	2	68	63.2353	-26.5	-38.9706	NO	N/A	0.039604
novel.102	2A dna:chromosome chromosome:IWGSC:2A:1:780798557:1 REF	649694189	649694209	+ [Positive strand]	31	GGAGCAGGCAGGCCGACCAGA	21	1	70	54.2857	-26.5	-37.8571	NO	N/A	0.019802
novel.173	2D dna:chromosome chromosome:IWGSC:2D:1:651852609:1 REF	113567687	113567704	+ [Positive strand]	30	AGTTCCGGTTGTTGTTGC	18	4	94	52.1277	-33.6	-35.7447	NO	N/A	0.009901
novel.399	5A dna:chromosome chromosome:IWGSC:5A:1:709773743:1 REF	474453548	474453566	+ [Positive strand]	29	TTCGTCGGACGAGCGTGCC	19	6	84	72.619	-57.2	-68.0952	NO	N/A	0.009901
novel.483	5D dna:chromosome chromosome:IWGSC:5D:1:566080677:1 REF	452733617	452733634	+ [Positive strand]	28	GGTCCTTTTCATCTTTCC	18	1	111	45.045	-33.1	-29.8198	NO	N/A	0.029703
novel.670	7B dna:chromosome chromosome:IWGSC:7B:1:750620385:1 REF	523376763	523376783	- [Negative strand]	27	CTCCGTTCGGATTTACTCGTC	21	5	88	40.9091	-61.2	-69.5455	NO	N/A	0.009901
novel.10	1A dna:chromosome chromosome:IWGSC:1A:1:594102056:1 REF	403039847	403039867	- [Negative strand]	26	TGGAGAAGCAGGGCACGTGCA	21	9	138	55.7971	-73.8	-53.4783	NO	N/A	0.009901
novel.601	7A dna:chromosome chromosome:IWGSC:7A:1:736706236:1 REF	71680051	71680071	- [Negative strand]	26	TGTAGATACTCCCTAAGGCTT	21	12	80	43.75	-29.6	-37	NO	N/A	0.009901
novel.604	7A dna:chromosome chromosome:IWGSC:7A:1:736706236:1 REF	72699176	72699196	- [Negative strand]	26	TGTAGATACTCCCTAAGGCTT	21	12	83	37.3494	-31.6	-38.0723	NO	N/A	0.009901
novel.321	4A dna:chromosome chromosome:IWGSC:4A:1:744588157:1 REF	620614523	620614545	+ [Positive strand]	24	CACAGGCAAATCATCCTTGGCTA	23	14	95	56.8421	-44.2	-46.5263	NO	N/A	0.009901
novel.493	5D dna:chromosome chromosome:IWGSC:5D:1:566080677:1 REF	549049657	549049678	+ [Positive strand]	24	GGTAGCCAGGGTGACTTGCCCA	22	11	102	55.8824	-57.2	-56.0784	NO	N/A	0.009901
novel.494	5D dna:chromosome chromosome:IWGSC:5D:1:566080677:1 REF	549096606	549096628	+ [Positive strand]	24	CACAGGCAAATCATCCTTGGCTA	23	14	102	59.8039	-68.3	-66.9608	NO	N/A	0.009901
novel.495	5D dna:chromosome chromosome:IWGSC:5D:1:566080677:1 REF	549199231	549199253	+ [Positive strand]	24	CACAGGCAAATCATCCTTGGCTA	23	14	119	56.3025	-70.2	-58.9916	NO	N/A	0.009901
novel.608	7A dna:chromosome chromosome:IWGSC:7A:1:736706236:1 REF	97245819	97245841	+ [Positive strand]	24	CACAGGCAAATCATCCTTGGCTA	23	14	94	61.7021	-54.6	-58.0851	NO	N/A	0.009901
novel.652	7B dna:chromosome chromosome:IWGSC:7B:1:750620385:1 REF	47613259	47613281	+ [Positive strand]	24	CACAGGCAAATCATCCTTGGCTA	23	14	94	61.7021	-47.2	-50.2128	NO	N/A	0.009901
novel.700	7D dna:chromosome chromosome:IWGSC:7D:1:638686055:1 REF	93932959	93932981	+ [Positive strand]	24	CACAGGCAAATCATCCTTGGCTA	23	14	89	65.1685	-47.5	-53.3708	NO	N/A	0.009901
novel.276	3D dna:chromosome chromosome:IWGSC:3D:1:615552423:1 REF	33951392	33951412	- [Negative strand]	23	TTATGATCACTCTCGTTTTGC	21	7	200	49.5	-82.6	-41.3	NO	N/A	0.009901
novel.217	3A dna:chromosome chromosome:IWGSC:3A:1:750843639:1 REF	247157026	247157044	+ [Positive strand]	22	TGCAGTTGCTGCCTCAAGC	19	8	106	49.0566	-38.94	-36.7358	NO	N/A	0.009901
novel.510	6A dna:chromosome chromosome:IWGSC:6A:1:618079260:1 REF	80808820	80808838	- [Negative strand]	22	GGAGGGCGCGGCGGCCGCC	19	3	66	87.8788	-53.6	-81.2121	NO	N/A	0.009901
novel.346	4B dna:chromosome chromosome:IWGSC:4B:1:673617499:1 REF	278048617	278048636	+ [Positive strand]	21	TAATAGGGACAGTCGGGGGT	20	2	80	63.75	-35.7	-44.625	NO	N/A	0.019802
novel.569	6B dna:chromosome chromosome:IWGSC:6B:1:720988478:1 REF	712109420	712109442	+ [Positive strand]	21	GGTTTTTTTGGATGTGCTCCTCT	23	1	74	37.8378	-38.5	-52.027	NO	N/A	0.009901
novel.444	5B dna:chromosome chromosome:IWGSC:5B:1:713149757:1 REF	507633363	507633383	+ [Positive strand]	20	TACCCTCGCCGGAGCAGCGTG	21	2	63	73.0159	-43.7	-69.3651	NO	N/A	0.009901
novel.511	6A dna:chromosome chromosome:IWGSC:6A:1:618079260:1 REF	113538508	113538528	- [Negative strand]	20	TGCCTGGCTCCCTGTATGCCA	21	12	81	61.7284	-45.9	-56.6667	NO	N/A	0.009901
novel.542	6B dna:chromosome chromosome:IWGSC:6B:1:720988478:1 REF	177276202	177276222	- [Negative strand]	20	TGCCTGGCTCCCTGTATGCCA	21	12	96	59.375	-53.4	-55.625	NO	N/A	0.009901
novel.622	7A dna:chromosome chromosome:IWGSC:7A:1:736706236:1 REF	438858760	438858780	- [Negative strand]	20	TGCCTGGCTCCCTGTATGCCA	21	12	97	52.5773	-51.5	-53.0928	NO	N/A	0.009901
novel.639	7A dna:chromosome chromosome:IWGSC:7A:1:736706236:1 REF	700050793	700050810	+ [Positive strand]	20	AGTGGATGTATCTAGACA	18	16	97	45.3608	-36.6	-37.732	NO	N/A	0.019802
novel.665	7B dna:chromosome chromosome:IWGSC:7B:1:750620385:1 REF	383734780	383734800	- [Negative strand]	20	TGCCTGGCTCCCTGTATGCCA	21	12	97	53.6082	-52.9	-54.5361	NO	N/A	0.009901
novel.712	7D dna:chromosome chromosome:IWGSC:7D:1:638686055:1 REF	388698674	388698694	- [Negative strand]	20	TGCCTGGCTCCCTGTATGCCA	21	12	97	53.6082	-52.9	-54.5361	NO	N/A	0.009901
novel.268	3B dna:chromosome chromosome:IWGSC:3B:1:830829764:1 REF	795811433	795811450	+ [Positive strand]	19	GCCGACGCTGAGGCAGAC	18	1	63	74.6032	-37.5	-59.5238	NO	N/A	0.019802
novel.431	5B dna:chromosome chromosome:IWGSC:5B:1:713149757:1 REF	262754313	262754335	+ [Positive strand]	19	GCTGGACTTGAGTTTGAGCCTCA	23	1	118	44.9153	-39.9	-33.8136	NO	N/A	0.009901
novel.520	6A dna:chromosome chromosome:IWGSC:6A:1:618079260:1 REF	528718306	528718323	+ [Positive strand]	19	CTGGGAGCTCTTTCTTGA	18	11	111	47.7478	-31.57	-28.4414	NO	N/A	0.039604
novel.576	6D dna:chromosome chromosome:IWGSC:6D:1:473592718:1 REF	95719039	95719060	+ [Positive strand]	19	TGTGCCTGGCTCCCTGTATGCC	22	8	94	59.5745	-52.7	-56.0638	NO	N/A	0.009901
novel.53	1D dna:chromosome chromosome:IWGSC:1D:1:495453186:1 REF	33064158	33064178	+ [Positive strand]	18	TTTCGCCGGTCGCGCGTTCCC	21	16	86	70.9302	-62.2	-72.3256	NO	N/A	0.009901
novel.54	1D dna:chromosome chromosome:IWGSC:1D:1:495453186:1 REF	33317747	33317767	+ [Positive strand]	18	TTTCGCCGGTCGCGCGTTCCC	21	16	81	71.6049	-61.1	-75.4321	NO	N/A	0.009901
novel.171	2D dna:chromosome chromosome:IWGSC:2D:1:651852609:1 REF	76578395	76578415	+ [Positive strand]	18	TTTCGCCGGTCGCGCGTTCCC	21	16	81	71.6049	-54.4	-67.1605	NO	N/A	0.009901
novel.172	2D dna:chromosome chromosome:IWGSC:2D:1:651852609:1 REF	96787431	96787451	+ [Positive strand]	18	TTTCGCCGGTCGCGCGTTCCC	21	16	81	70.3704	-51.3	-63.3333	NO	N/A	0.009901
novel.203	2D dna:chromosome chromosome:IWGSC:2D:1:651852609:1 REF	638449926	638449946	+ [Positive strand]	18	TTTCGCCGGTCGCGCGTTCCC	21	16	81	70.3704	-56.9	-70.2469	NO	N/A	0.009901
novel.272	3D dna:chromosome chromosome:IWGSC:3D:1:615552423:1 REF	1344953	1344973	+ [Positive strand]	18	TTTCGCCGGTCGCGCGTTCCC	21	16	81	70.3704	-56.9	-70.2469	NO	N/A	0.009901
novel.285	3D dna:chromosome chromosome:IWGSC:3D:1:615552423:1 REF	313301220	313301240	+ [Positive strand]	18	TTTCGCCGGTCGCGCGTTCCC	21	16	81	69.1358	-54.4	-67.1605	NO	N/A	0.009901
novel.377	4D dna:chromosome chromosome:IWGSC:4D:1:509857067:1 REF	362487690	362487710	+ [Positive strand]	18	TTTCGCCGGTCGCGCGTTCCC	21	16	81	69.1358	-49.6	-61.2346	NO	N/A	0.009901
novel.630	7A dna:chromosome chromosome:IWGSC:7A:1:736706236:1 REF	606547518	606547538	+ [Positive strand]	18	TTTCGCCGGTCGCGCGTTCCC	21	16	81	71.6049	-61.1	-75.4321	NO	N/A	0.009901
novel.675	7B dna:chromosome chromosome:IWGSC:7B:1:750620385:1 REF	681757981	681758001	+ [Positive strand]	18	TTTCGCCGGTCGCGCGTTCCC	21	16	82	67.0732	-49.4	-60.2439	NO	N/A	0.009901
novel.676	7B dna:chromosome chromosome:IWGSC:7B:1:750620385:1 REF	683388763	683388784	- [Negative strand]	18	CTCGCCGGCTGTGCGTCCACCT	22	15	80	73.75	-48.7	-60.875	NO	N/A	0.009901
novel.701	7D dna:chromosome chromosome:IWGSC:7D:1:638686055:1 REF	115018823	115018843	+ [Positive strand]	18	TTTCGCCGGTCGCGCGTTCCC	21	16	81	70.3704	-54.4	-67.1605	NO	N/A	0.009901
novel.2	1A dna:chromosome chromosome:IWGSC:1A:1:594102056:1 REF	158505398	158505415	+ [Positive strand]	17	TCCCCACGGACGGCGCCA	18	3	97	60.8247	-39.92	-41.1546	NO	N/A	0.009901
novel.722	7D dna:chromosome chromosome:IWGSC:7D:1:638686055:1 REF	605210905	605210922	- [Negative strand]	17	TGGCTGTGATGATATAAC	18	5	90	43.3333	-23.6	-26.2222	NO	N/A	0.029703
novel.106	2A dna:chromosome chromosome:IWGSC:2A:1:780798557:1 REF	735126833	735126851	- [Negative strand]	16	AGGTCCCTGGTTCGAGTCC	19	5	64	56.25	-23.1	-36.0938	NO	N/A	0.019802
novel.120	2B dna:chromosome chromosome:IWGSC:2B:1:801256715:1 REF	135006717	135006737	- [Negative strand]	16	TCTTATACTGTGGGACGGAGG	21	12	69	42.029	-36.9	-53.4783	NO	N/A	0.009901
novel.195	2D dna:chromosome chromosome:IWGSC:2D:1:651852609:1 REF	556053344	556053364	+ [Positive strand]	16	TCTTATACTGTGGGACGGAGG	21	12	85	44.7059	-41.1	-48.3529	NO	N/A	0.009901
novel.393	5A dna:chromosome chromosome:IWGSC:5A:1:709773743:1 REF	316087092	316087112	- [Negative strand]	16	TCTTATACTGTGGGACGGAGG	21	12	75	42.6667	-35.7	-47.6	NO	N/A	0.009901
novel.427	5B dna:chromosome chromosome:IWGSC:5B:1:713149757:1 REF	97493983	97494003	- [Negative strand]	16	TCTTATACTGTGGGACGGAGG	21	12	60	41.6667	-39.2	-65.3333	NO	N/A	0.009901
novel.446	5B dna:chromosome chromosome:IWGSC:5B:1:713149757:1 REF	547499551	547499571	+ [Positive strand]	16	TCTTATACTGTGGGACGGAGG	21	12	72	50	-54.1	-75.1389	NO	N/A	0.009901
novel.508	6A dna:chromosome chromosome:IWGSC:6A:1:618079260:1 REF	68894549	68894569	- [Negative strand]	16	TCTTATACTGTGGGACGGAGG	21	12	97	37.1134	-50.11	-51.6598	NO	N/A	0.009901
novel.718	7D dna:chromosome chromosome:IWGSC:7D:1:638686055:1 REF	595081560	595081580	+ [Positive strand]	16	AGAGAAAGCAATGCCAGATGA	21	4	252	44.4444	-120.27	-47.7262	NO	N/A	0.009901
novel.224	3A dna:chromosome chromosome:IWGSC:3A:1:750843639:1 REF	658244030	658244050	+ [Positive strand]	15	GCTCCAGCGGGGGCGACCTGA	21	4	106	55.6604	-59.7	-56.3208	NO	N/A	0.009901
novel.250	3B dna:chromosome chromosome:IWGSC:3B:1:830829764:1 REF	519445227	519445244	+ [Positive strand]	15	CTTATTCCATGGGTTGGA	18	1	77	48.0519	-29.4	-38.1818	NO	N/A	0.009901
novel.262	3B dna:chromosome chromosome:IWGSC:3B:1:830829764:1 REF	690367908	690367928	+ [Positive strand]	15	GCTCCAGCGGGGGCGACCTGA	21	4	116	57.7586	-65.6	-56.5517	NO	N/A	0.009901
novel.294	3D dna:chromosome chromosome:IWGSC:3D:1:615552423:1 REF	523327221	523327241	+ [Positive strand]	15	GCTCCAGCGGGGGCGACCTGA	21	4	116	56.0345	-59.6	-51.3793	NO	N/A	0.009901
novel.324	4A dna:chromosome chromosome:IWGSC:4A:1:744588157:1 REF	648665081	648665099	+ [Positive strand]	15	CTCACCGGATGAGCGTGTA	19	1	84	70.2381	-56.9	-67.7381	NO	N/A	0.009901
novel.131	2B dna:chromosome chromosome:IWGSC:2B:1:801256715:1 REF	376288322	376288339	+ [Positive strand]	14	CGGGGGGCATTCCGAGAA	18	2	102	49.0196	-39.3	-38.5294	NO	N/A	0.009901
novel.161	2B dna:chromosome chromosome:IWGSC:2B:1:801256715:1 REF	755948149	755948169	+ [Positive strand]	14	TGATGTGGCTCTACCTAACTG	21	9	82	52.439	-60.1	-73.2927	NO	N/A	0.009901
novel.177	2D dna:chromosome chromosome:IWGSC:2D:1:651852609:1 REF	200013590	200013607	+ [Positive strand]	14	CGGGGGGCATTCCGAGAA	18	2	102	49.0196	-38.8	-38.0392	NO	N/A	0.009901
novel.405	5A dna:chromosome chromosome:IWGSC:5A:1:709773743:1 REF	544359287	544359304	+ [Positive strand]	14	GCAGAACCTTACCAGCTC	18	1	64	59.375	-30.7	-47.9688	NO	N/A	0.009901
novel.662	7B dna:chromosome chromosome:IWGSC:7B:1:750620385:1 REF	192373996	192374015	+ [Positive strand]	14	TTTCACGATGCTCCGGCGAG	20	1	99	68.6869	-54.1	-54.6465	NO	N/A	0.009901
novel.671	7B dna:chromosome chromosome:IWGSC:7B:1:750620385:1 REF	586825359	586825379	+ [Positive strand]	14	TGATGTGGCTCTACCTAACTG	21	9	95	47.3684	-58.3	-61.3684	NO	N/A	0.009901
novel.28	1B dna:chromosome chromosome:IWGSC:1B:1:689851870:1 REF	29019644	29019662	+ [Positive strand]	13	GCGCGCTGCTCCGTCGAGC	19	13	74	75.6757	-55.6	-75.1351	NO	N/A	0.009901
novel.168	2D dna:chromosome chromosome:IWGSC:2D:1:651852609:1 REF	27917671	27917691	+ [Positive strand]	13	TGGATGTATCTAGACGTGTCT	21	2	167	34.7305	-63.86	-38.2395	NO	N/A	0.009901
novel.199	2D dna:chromosome chromosome:IWGSC:2D:1:651852609:1 REF	612450178	612450197	+ [Positive strand]	13	AAGTTCCCCCAAACACTTCA	20	2	74	47.2973	-37.2	-50.2703	NO	N/A	0.009901
novel.396	5A dna:chromosome chromosome:IWGSC:5A:1:709773743:1 REF	363279633	363279655	- [Negative strand]	13	TGTTTTATGTCTATTGGTTCAGT	23	7	74	37.8378	-28.1	-37.973	NO	N/A	0.009901
novel.426	5B dna:chromosome chromosome:IWGSC:5B:1:713149757:1 REF	91006946	91006966	+ [Positive strand]	13	TTGGTCAGTGTTCGTCTCAAA	21	1	92	48.913	-48.1	-52.2826	GTTTGAAATGAACACAGACCA(10)	N/A	0.009901
novel.433	5B dna:chromosome chromosome:IWGSC:5B:1:713149757:1 REF	309384405	309384427	- [Negative strand]	13	TGTTTTATGTCTATTGGTTCAGT	23	7	74	37.8378	-28.1	-37.973	NO	N/A	0.009901
novel.434	5B dna:chromosome chromosome:IWGSC:5B:1:713149757:1 REF	309384699	309384721	- [Negative strand]	13	TGTTTTATGTCTATTGGTTCAGT	23	7	70	37.1429	-25.7	-36.7143	NO	N/A	0.009901
novel.437	5B dna:chromosome chromosome:IWGSC:5B:1:713149757:1 REF	426991577	426991597	- [Negative strand]	13	CCCTCCGTTCGGATTTACTCG	21	6	116	31.8966	-45.5	-39.2241	NO	N/A	0.009901
novel.472	5D dna:chromosome chromosome:IWGSC:5D:1:566080677:1 REF	274142342	274142364	- [Negative strand]	13	TGTTTTATGTCTATTGGTTCAGT	23	7	74	36.4865	-28.4	-38.3784	NO	N/A	0.009901
novel.473	5D dna:chromosome chromosome:IWGSC:5D:1:566080677:1 REF	274142637	274142659	- [Negative strand]	13	TGTTTTATGTCTATTGGTTCAGT	23	7	70	35.7143	-26.2	-37.4286	NO	N/A	0.009901
novel.674	7B dna:chromosome chromosome:IWGSC:7B:1:750620385:1 REF	653891981	653892001	+ [Positive strand]	13	GATGTCAAATCAGCCAATATA	21	3	83	31.3253	-21.2	-25.5422	NO	N/A	0.039604
novel.246	3B dna:chromosome chromosome:IWGSC:3B:1:830829764:1 REF	330378939	330378957	- [Negative strand]	12	CCCTCCGCAGCTAGCTTCC	19	4	98	71.4286	-49.4	-50.4082	NO	N/A	0.019802
novel.362	4D dna:chromosome chromosome:IWGSC:4D:1:509857067:1 REF	37489329	37489346	- [Negative strand]	12	GTAGGGGCCTTTAGTCTC	18	2	107	58.8785	-54.3	-50.7477	NO	N/A	0.009901
novel.461	5D dna:chromosome chromosome:IWGSC:5D:1:566080677:1 REF	35660237	35660257	+ [Positive strand]	12	TCCGTAAACTAATATAAGAGA	21	14	69	31.8841	-20.91	-30.3043	NO	N/A	0.009901
novel.500	6A dna:chromosome chromosome:IWGSC:6A:1:618079260:1 REF	2040442	2040459	- [Negative strand]	12	TTTTGATTTTCAGTATGA	18	2	84	41.6667	-27.1	-32.2619	NO	N/A	0.009901
novel.570	6D dna:chromosome chromosome:IWGSC:6D:1:473592718:1 REF	3749758	3749780	- [Negative strand]	12	CTTGGATATGGAAGTCTTCTTTT	23	6	73	39.726	-22.9	-31.3699	NO	N/A	0.019802
novel.581	6D dna:chromosome chromosome:IWGSC:6D:1:473592718:1 REF	238903557	238903574	+ [Positive strand]	12	GGCGTGGAGCCTGCGGCA	18	2	135	60	-66.5	-49.2593	NO	N/A	0.009901
novel.85	2A dna:chromosome chromosome:IWGSC:2A:1:780798557:1 REF	127204279	127204296	+ [Positive strand]	11	TAGTTACTCTGATAGGGC	18	12	102	37.2549	-33.2	-32.549	NO	N/A	0.009901
novel.126	2B dna:chromosome chromosome:IWGSC:2B:1:801256715:1 REF	175635905	175635922	+ [Positive strand]	11	TAGTTACTCTGATAGGGC	18	12	92	38.0435	-29.7	-32.2826	NO	N/A	0.009901
novel.128	2B dna:chromosome chromosome:IWGSC:2B:1:801256715:1 REF	210258123	210258141	+ [Positive strand]	11	ATCAGGAGAGATGACACCG	19	7	111	56.7568	-67.1	-60.4504	NO	N/A	0.009901
novel.234	3B dna:chromosome chromosome:IWGSC:3B:1:830829764:1 REF	11131128	11131145	+ [Positive strand]	11	CGTAGGGGCCTTTAGTCC	18	13	61	52.459	-38.1	-62.459	NO	N/A	0.009901
novel.284	3D dna:chromosome chromosome:IWGSC:3D:1:615552423:1 REF	276626019	276626037	- [Negative strand]	11	GCGCTTGTAGCTCGGTGGA	19	4	96	56.25	-38.9	-40.5208	NO	N/A	0.019802
novel.325	4A dna:chromosome chromosome:IWGSC:4A:1:744588157:1 REF	654425011	654425028	+ [Positive strand]	11	CGTAGGGGCCTTTAGTCC	18	13	89	53.9326	-44.6	-50.1124	NO	N/A	0.009901
novel.387	5A dna:chromosome chromosome:IWGSC:5A:1:709773743:1 REF	79718577	79718597	- [Negative strand]	11	CTTATACTTAGGAACAGAGGG	21	8	166	28.9157	-64.1	-38.6145	NO	N/A	0.009901
novel.401	5A dna:chromosome chromosome:IWGSC:5A:1:709773743:1 REF	496137256	496137274	+ [Positive strand]	11	TTCCGAATGTCTTGAAGCA	19	3	95	42.1053	-49	-51.5789	NO	N/A	0.009901
novel.436	5B dna:chromosome chromosome:IWGSC:5B:1:713149757:1 REF	347301793	347301813	- [Negative strand]	11	TTTATGATTGGTTGTTAGATG	21	7	172	39.5349	-58.9	-34.2442	NO	N/A	0.009901
novel.541	6B dna:chromosome chromosome:IWGSC:6B:1:720988478:1 REF	159051781	159051798	+ [Positive strand]	11	CGTAGGGGCCTTTAGTCC	18	13	61	52.459	-33.7	-55.2459	NO	N/A	0.009901
novel.645	7B dna:chromosome chromosome:IWGSC:7B:1:750620385:1 REF	278195	278213	- [Negative strand]	11	GCGCTTGTAGCTCGGTGGA	19	4	96	53.125	-33.1	-34.4792	NO	N/A	0.039604
novel.654	7B dna:chromosome chromosome:IWGSC:7B:1:750620385:1 REF	60375271	60375288	+ [Positive strand]	11	CGTAGGGGCCTTTAGTCC	18	13	61	54.0984	-33.1	-54.2623	NO	N/A	0.009901
novel.655	7B dna:chromosome chromosome:IWGSC:7B:1:750620385:1 REF	73232348	73232365	- [Negative strand]	11	CGTAGGGGCCTTTAGTCC	18	13	114	61.4035	-59.3	-52.0175	NO	N/A	0.009901
novel.672	7B dna:chromosome chromosome:IWGSC:7B:1:750620385:1 REF	620994830	620994847	- [Negative strand]	11	TAGTTACTCTGATAGGGC	18	12	92	40.2174	-37.9	-41.1957	NO	N/A	0.009901
novel.4	1A dna:chromosome chromosome:IWGSC:1A:1:594102056:1 REF	303706613	303706631	+ [Positive strand]	10	TTCCAATCCGGCTGTGACA	19	9	75	49.3333	-28.8	-38.4	NO	N/A	0.009901
novel.86	2A dna:chromosome chromosome:IWGSC:2A:1:780798557:1 REF	143148342	143148359	+ [Positive strand]	10	TGTCCCCTCCTTTTGGCC	18	3	78	64.1026	-49.3	-63.2051	NO	N/A	0.009901
novel.94	2A dna:chromosome chromosome:IWGSC:2A:1:780798557:1 REF	422439812	422439829	- [Negative strand]	10	TGTCCCCTCCTTTTGGCC	18	3	62	62.9032	-44.1	-71.129	NO	N/A	0.009901
novel.153	2B dna:chromosome chromosome:IWGSC:2B:1:801256715:1 REF	695519977	695519995	- [Negative strand]	10	CTCGCCGGAGCAGCATGCC	19	6	87	73.5632	-58.1	-66.7816	NO	N/A	0.009901
novel.462	5D dna:chromosome chromosome:IWGSC:5D:1:566080677:1 REF	74170573	74170592	+ [Positive strand]	10	TATGCGCGTCACTAATTAGA	20	1	104	39.4231	-28.4	-27.3077	NO	N/A	0.019802
novel.643	7A dna:chromosome chromosome:IWGSC:7A:1:736706236:1 REF	723346336	723346354	+ [Positive strand]	10	TTCCAATCCGGCTGTGACA	19	9	66	51.5152	-27.6	-41.8182	NO	N/A	0.009901
novel.714	7D dna:chromosome chromosome:IWGSC:7D:1:638686055:1 REF	406333880	406333900	+ [Positive strand]	10	CTCGCCGGTCGCGCGTTCTCC	21	7	96	70.8333	-57.4	-59.7917	NO	N/A	0.009901

## Sheet: sample6
Novel miRNA related to wheat cadmium accumulation
miRNA id	Chromosome	Start	End	Orientation	Abundance	Sequence	sRNA length	# Genomic Hits	Hairpin Length	Hairpin % G/C content	Minimum Free Energy	Adjusted MFE	miRNA*	miRBaseID	pVal
novel.312	4A dna:chromosome chromosome:IWGSC:4A:1:744588157:1 REF	472956433	472956453	- [Negative strand]	565	TGGACTGAAGGGAGCTCCCTC	21	3	202	50.4951	-102.9	-50.9406	NO	N/A	0.009901
novel.529	6B dna:chromosome chromosome:IWGSC:6B:1:720988478:1 REF	37388140	37388157	+ [Positive strand]	496	TGGTGCACCAGCCGGGAA	18	1	75	50.6667	-24.1	-32.1333	NO	N/A	0.029703
novel.680	7B dna:chromosome chromosome:IWGSC:7B:1:750620385:1 REF	732433306	732433326	- [Negative strand]	146	TGAGAAAGGACTGCATCATCT	21	7	99	52.5253	-53.7	-54.2424	NO	N/A	0.009901
novel.181	2D dna:chromosome chromosome:IWGSC:2D:1:651852609:1 REF	289075538	289075558	- [Negative strand]	120	TGAGGAAGGACTGCATCATCA	21	7	74	47.2973	-26.7	-36.0811	NO	N/A	0.029703
novel.298	3D dna:chromosome chromosome:IWGSC:3D:1:615552423:1 REF	589438490	589438509	+ [Positive strand]	110	GCCCGTCTAGCTCAGTCGGT	20	12	78	50	-25.4	-32.5641	NO	N/A	0.049505
novel.547	6B dna:chromosome chromosome:IWGSC:6B:1:720988478:1 REF	262809979	262809997	- [Negative strand]	84	CAGCAGGACGGTGGTCATC	19	6	63	58.7302	-25.1	-39.8413	NO	N/A	0.009901
novel.504	6A dna:chromosome chromosome:IWGSC:6A:1:618079260:1 REF	29948475	29948495	+ [Positive strand]	67	CCTCGATAAACCCTTCAGAAA	21	1	80	43.75	-30	-37.5	NO	N/A	0.009901
novel.666	7B dna:chromosome chromosome:IWGSC:7B:1:750620385:1 REF	388190243	388190260	+ [Positive strand]	52	TCGGGATAAGGATTGGCT	18	3	115	47.8261	-41.8	-36.3478	NO	N/A	0.009901
novel.367	4D dna:chromosome chromosome:IWGSC:4D:1:509857067:1 REF	124065423	124065440	+ [Positive strand]	43	GCCCTGGAGGACTGACGT	18	1	107	48.5981	-33.8	-31.5888	NO	N/A	0.009901
novel.447	5B dna:chromosome chromosome:IWGSC:5B:1:713149757:1 REF	607312106	607312123	+ [Positive strand]	41	CGGCACGGGGAGGTAGTA	18	3	68	72.0588	-42.8	-62.9412	NO	N/A	0.009901
novel.250	3B dna:chromosome chromosome:IWGSC:3B:1:830829764:1 REF	519445227	519445244	+ [Positive strand]	39	CTTATTCCATGGGTTGGA	18	1	77	48.0519	-29.4	-38.1818	NO	N/A	0.009901
novel.483	5D dna:chromosome chromosome:IWGSC:5D:1:566080677:1 REF	452733617	452733634	+ [Positive strand]	39	GGTCCTTTTCATCTTTCC	18	1	111	45.045	-33.1	-29.8198	NO	N/A	0.029703
novel.35	1B dna:chromosome chromosome:IWGSC:1B:1:689851870:1 REF	359152950	359152967	- [Negative strand]	37	TTTGTTCTATAGATCTGA	18	2	64	39.0625	-18.3	-28.5937	NO	N/A	0.009901
novel.174	2D dna:chromosome chromosome:IWGSC:2D:1:651852609:1 REF	121191588	121191605	+ [Positive strand]	35	TATCTGAGCTATTCCAGC	18	1	90	56.6667	-37.2	-41.3333	NO	N/A	0.019802
novel.305	4A dna:chromosome chromosome:IWGSC:4A:1:744588157:1 REF	167830204	167830221	+ [Positive strand]	34	TGTAGGCAAGGGAAGTCA	18	8	94	61.7021	-39.6	-42.1277	NO	N/A	0.019802
novel.372	4D dna:chromosome chromosome:IWGSC:4D:1:509857067:1 REF	214944596	214944616	- [Negative strand]	33	TAGGGTGTAGAATAAGCTATT	21	9	207	26.57	-81.1	-39.1787	NO	N/A	0.009901
novel.464	5D dna:chromosome chromosome:IWGSC:5D:1:566080677:1 REF	101257459	101257479	- [Negative strand]	33	TAGGGTGTAGAATAAGCTATT	21	9	204	27.9412	-87.9	-43.0882	NO	N/A	0.009901
novel.710	7D dna:chromosome chromosome:IWGSC:7D:1:638686055:1 REF	349946328	349946347	+ [Positive strand]	33	GACAACCGTAGAGATAGATC	20	13	88	44.3182	-25.3	-28.75	NO	N/A	0.039604
novel.733	Un dna:chromosome chromosome:IWGSC:Un:1:480980714:1 REF	75096307	75096327	- [Negative strand]	33	TAGGGTGTAGAATAAGCTATT	21	9	99	40.404	-59.2	-59.798	NO	N/A	0.009901
novel.241	3B dna:chromosome chromosome:IWGSC:3B:1:830829764:1 REF	58732351	58732368	+ [Positive strand]	30	GGTGGCTGTAGTTTAGTA	18	1	109	49.5413	-47.1	-43.211	NO	N/A	0.009901
novel.500	6A dna:chromosome chromosome:IWGSC:6A:1:618079260:1 REF	2040442	2040459	- [Negative strand]	28	TTTTGATTTTCAGTATGA	18	2	84	41.6667	-27.1	-32.2619	NO	N/A	0.009901
novel.409	5A dna:chromosome chromosome:IWGSC:5A:1:709773743:1 REF	604308765	604308786	+ [Positive strand]	25	TGCAGACAGAATCATCATCGGA	22	3	94	43.617	-25.6	-27.234	NO	N/A	0.019802
novel.540	6B dna:chromosome chromosome:IWGSC:6B:1:720988478:1 REF	145373298	145373315	+ [Positive strand]	25	TCCCTGCTGTCGACGCCA	18	3	85	63.5294	-37	-43.5294	NO	N/A	0.019802
novel.729	Un dna:chromosome chromosome:IWGSC:Un:1:480980714:1 REF	16610061	16610078	+ [Positive strand]	25	TTGGTGGAGCGATTTGTT	18	12	70	41.4286	-19.1	-27.2857	NO	N/A	0.009901
novel.348	4B dna:chromosome chromosome:IWGSC:4B:1:673617499:1 REF	321468204	321468221	+ [Positive strand]	24	CGCGGTGTCCGGTGCGCT	18	11	79	63.2911	-41.96	-53.1139	NO	N/A	0.009901
novel.661	7B dna:chromosome chromosome:IWGSC:7B:1:750620385:1 REF	181121674	181121691	+ [Positive strand]	24	CGCGGTGTCCGGTGCGCT	18	11	75	60	-30.5	-40.6667	NO	N/A	0.049505
novel.154	2B dna:chromosome chromosome:IWGSC:2B:1:801256715:1 REF	730294123	730294140	+ [Positive strand]	23	CGGCTGCGCCGACGACGG	18	6	130	78.4615	-83.5	-64.2308	NO	N/A	0.019802
novel.601	7A dna:chromosome chromosome:IWGSC:7A:1:736706236:1 REF	71680051	71680071	- [Negative strand]	21	TGTAGATACTCCCTAAGGCTT	21	12	80	43.75	-29.6	-37	NO	N/A	0.009901
novel.604	7A dna:chromosome chromosome:IWGSC:7A:1:736706236:1 REF	72699176	72699196	- [Negative strand]	21	TGTAGATACTCCCTAAGGCTT	21	12	83	37.3494	-31.6	-38.0723	NO	N/A	0.009901
novel.670	7B dna:chromosome chromosome:IWGSC:7B:1:750620385:1 REF	523376763	523376783	- [Negative strand]	20	CTCCGTTCGGATTTACTCGTC	21	5	88	40.9091	-61.2	-69.5455	NO	N/A	0.009901
novel.69	1D dna:chromosome chromosome:IWGSC:1D:1:495453186:1 REF	411667875	411667892	+ [Positive strand]	19	ATGCGGAACGGCTTCGGC	18	7	95	70.5263	-47.8	-50.3158	NO	N/A	0.049505
novel.178	2D dna:chromosome chromosome:IWGSC:2D:1:651852609:1 REF	231344846	231344863	- [Negative strand]	19	GAGGGCCGCGGTGGAGCT	18	6	83	79.5181	-46.9	-56.506	NO	N/A	0.029703
novel.321	4A dna:chromosome chromosome:IWGSC:4A:1:744588157:1 REF	620614523	620614545	+ [Positive strand]	19	CACAGGCAAATCATCCTTGGCTA	23	14	95	56.8421	-44.2	-46.5263	NO	N/A	0.009901
novel.494	5D dna:chromosome chromosome:IWGSC:5D:1:566080677:1 REF	549096606	549096628	+ [Positive strand]	19	CACAGGCAAATCATCCTTGGCTA	23	14	102	59.8039	-68.3	-66.9608	NO	N/A	0.009901
novel.495	5D dna:chromosome chromosome:IWGSC:5D:1:566080677:1 REF	549199231	549199253	+ [Positive strand]	19	CACAGGCAAATCATCCTTGGCTA	23	14	119	56.3025	-70.2	-58.9916	NO	N/A	0.009901
novel.578	6D dna:chromosome chromosome:IWGSC:6D:1:473592718:1 REF	110430257	110430274	- [Negative strand]	19	ATGCGGAACGGCTTCGGC	18	7	149	73.8255	-81.1	-54.4295	NO	N/A	0.049505
novel.608	7A dna:chromosome chromosome:IWGSC:7A:1:736706236:1 REF	97245819	97245841	+ [Positive strand]	19	CACAGGCAAATCATCCTTGGCTA	23	14	94	61.7021	-54.6	-58.0851	NO	N/A	0.009901
novel.652	7B dna:chromosome chromosome:IWGSC:7B:1:750620385:1 REF	47613259	47613281	+ [Positive strand]	19	CACAGGCAAATCATCCTTGGCTA	23	14	94	61.7021	-47.2	-50.2128	NO	N/A	0.009901
novel.700	7D dna:chromosome chromosome:IWGSC:7D:1:638686055:1 REF	93932959	93932981	+ [Positive strand]	19	CACAGGCAAATCATCCTTGGCTA	23	14	89	65.1685	-47.5	-53.3708	NO	N/A	0.009901
novel.708	7D dna:chromosome chromosome:IWGSC:7D:1:638686055:1 REF	273139037	273139054	- [Negative strand]	19	ATGCGGAACGGCTTCGGC	18	7	105	71.4286	-53.7	-51.1429	NO	N/A	0.039604
novel.709	7D dna:chromosome chromosome:IWGSC:7D:1:638686055:1 REF	331619142	331619159	+ [Positive strand]	19	ATGCGGAACGGCTTCGGC	18	7	95	71.579	-49.7	-52.3158	NO	N/A	0.019802
novel.145	2B dna:chromosome chromosome:IWGSC:2B:1:801256715:1 REF	597019159	597019176	+ [Positive strand]	18	TGTCTTCTTTCCCCGCTG	18	1	98	62.2449	-41.6	-42.449	NO	N/A	0.029703
novel.53	1D dna:chromosome chromosome:IWGSC:1D:1:495453186:1 REF	33064158	33064178	+ [Positive strand]	17	TTTCGCCGGTCGCGCGTTCCC	21	16	86	70.9302	-62.2	-72.3256	NO	N/A	0.009901
novel.54	1D dna:chromosome chromosome:IWGSC:1D:1:495453186:1 REF	33317747	33317767	+ [Positive strand]	17	TTTCGCCGGTCGCGCGTTCCC	21	16	81	71.6049	-61.1	-75.4321	NO	N/A	0.009901
novel.171	2D dna:chromosome chromosome:IWGSC:2D:1:651852609:1 REF	76578395	76578415	+ [Positive strand]	17	TTTCGCCGGTCGCGCGTTCCC	21	16	81	71.6049	-54.4	-67.1605	NO	N/A	0.009901
novel.172	2D dna:chromosome chromosome:IWGSC:2D:1:651852609:1 REF	96787431	96787451	+ [Positive strand]	17	TTTCGCCGGTCGCGCGTTCCC	21	16	81	70.3704	-51.3	-63.3333	NO	N/A	0.009901
novel.203	2D dna:chromosome chromosome:IWGSC:2D:1:651852609:1 REF	638449926	638449946	+ [Positive strand]	17	TTTCGCCGGTCGCGCGTTCCC	21	16	81	70.3704	-56.9	-70.2469	NO	N/A	0.009901
novel.272	3D dna:chromosome chromosome:IWGSC:3D:1:615552423:1 REF	1344953	1344973	+ [Positive strand]	17	TTTCGCCGGTCGCGCGTTCCC	21	16	81	70.3704	-56.9	-70.2469	NO	N/A	0.009901
novel.285	3D dna:chromosome chromosome:IWGSC:3D:1:615552423:1 REF	313301220	313301240	+ [Positive strand]	17	TTTCGCCGGTCGCGCGTTCCC	21	16	81	69.1358	-54.4	-67.1605	NO	N/A	0.009901
novel.377	4D dna:chromosome chromosome:IWGSC:4D:1:509857067:1 REF	362487690	362487710	+ [Positive strand]	17	TTTCGCCGGTCGCGCGTTCCC	21	16	81	69.1358	-49.6	-61.2346	NO	N/A	0.009901
novel.630	7A dna:chromosome chromosome:IWGSC:7A:1:736706236:1 REF	606547518	606547538	+ [Positive strand]	17	TTTCGCCGGTCGCGCGTTCCC	21	16	81	71.6049	-61.1	-75.4321	NO	N/A	0.009901
novel.675	7B dna:chromosome chromosome:IWGSC:7B:1:750620385:1 REF	681757981	681758001	+ [Positive strand]	17	TTTCGCCGGTCGCGCGTTCCC	21	16	82	67.0732	-49.4	-60.2439	NO	N/A	0.009901
novel.701	7D dna:chromosome chromosome:IWGSC:7D:1:638686055:1 REF	115018823	115018843	+ [Positive strand]	17	TTTCGCCGGTCGCGCGTTCCC	21	16	81	70.3704	-54.4	-67.1605	NO	N/A	0.009901
novel.11	1A dna:chromosome chromosome:IWGSC:1A:1:594102056:1 REF	424998019	424998036	+ [Positive strand]	16	GAGTTCCGTCGTGTGTCG	18	2	72	44.4444	-28.2	-39.1667	NO	N/A	0.009901
novel.444	5B dna:chromosome chromosome:IWGSC:5B:1:713149757:1 REF	507633363	507633383	+ [Positive strand]	16	TACCCTCGCCGGAGCAGCGTG	21	2	63	73.0159	-43.7	-69.3651	NO	N/A	0.009901
novel.276	3D dna:chromosome chromosome:IWGSC:3D:1:615552423:1 REF	33951392	33951412	- [Negative strand]	15	TTATGATCACTCTCGTTTTGC	21	7	200	49.5	-82.6	-41.3	NO	N/A	0.009901
novel.462	5D dna:chromosome chromosome:IWGSC:5D:1:566080677:1 REF	74170573	74170592	+ [Positive strand]	15	TATGCGCGTCACTAATTAGA	20	1	104	39.4231	-28.4	-27.3077	NO	N/A	0.019802
novel.641	7A dna:chromosome chromosome:IWGSC:7A:1:736706236:1 REF	717401883	717401900	- [Negative strand]	15	TTTCGATGGTAGGATAGA	18	5	93	46.2366	-28.6	-30.7527	NO	N/A	0.049505
novel.129	2B dna:chromosome chromosome:IWGSC:2B:1:801256715:1 REF	210263893	210263910	- [Negative strand]	14	TTTGGATTGAAGGGAGCA	18	3	100	40	-56.2	-56.2	NO	N/A	0.009901
novel.715	7D dna:chromosome chromosome:IWGSC:7D:1:638686055:1 REF	564705817	564705834	+ [Positive strand]	14	AAGACCCTGTTGAGCCTG	18	6	182	52.1978	-58.4	-32.0879	NO	N/A	0.029703
novel.10	1A dna:chromosome chromosome:IWGSC:1A:1:594102056:1 REF	403039847	403039867	- [Negative strand]	13	TGGAGAAGCAGGGCACGTGCA	21	9	138	55.7971	-73.8	-53.4783	NO	N/A	0.009901
novel.168	2D dna:chromosome chromosome:IWGSC:2D:1:651852609:1 REF	27917671	27917691	+ [Positive strand]	13	TGGATGTATCTAGACGTGTCT	21	2	167	34.7305	-63.86	-38.2395	NO	N/A	0.009901
novel.399	5A dna:chromosome chromosome:IWGSC:5A:1:709773743:1 REF	474453548	474453566	+ [Positive strand]	13	TTCGTCGGACGAGCGTGCC	19	6	84	72.619	-57.2	-68.0952	NO	N/A	0.009901
novel.414	5A dna:chromosome chromosome:IWGSC:5A:1:709773743:1 REF	635479226	635479243	+ [Positive strand]	13	AACCAATTTGAACTGTGG	18	3	66	42.4242	-18.1	-27.4242	NO	N/A	0.049505
novel.520	6A dna:chromosome chromosome:IWGSC:6A:1:618079260:1 REF	528718306	528718323	+ [Positive strand]	13	CTGGGAGCTCTTTCTTGA	18	11	111	47.7478	-31.57	-28.4414	NO	N/A	0.039604
novel.106	2A dna:chromosome chromosome:IWGSC:2A:1:780798557:1 REF	735126833	735126851	- [Negative strand]	12	AGGTCCCTGGTTCGAGTCC	19	5	64	56.25	-23.1	-36.0938	NO	N/A	0.019802
novel.242	3B dna:chromosome chromosome:IWGSC:3B:1:830829764:1 REF	62070882	62070900	+ [Positive strand]	12	ACCGTGTGCCGGGTTATGA	19	3	78	57.6923	-31.1	-39.8718	NO	N/A	0.009901
novel.243	3B dna:chromosome chromosome:IWGSC:3B:1:830829764:1 REF	196572842	196572859	+ [Positive strand]	12	CGGCGGCGGGATCGATCC	18	3	61	72.1311	-35.3	-57.8689	NO	N/A	0.019802
novel.566	6B dna:chromosome chromosome:IWGSC:6B:1:720988478:1 REF	689807185	689807202	+ [Positive strand]	12	CGGCGGCGGGATCGATCC	18	3	88	69.3182	-48.6	-55.2273	NO	N/A	0.009901
novel.268	3B dna:chromosome chromosome:IWGSC:3B:1:830829764:1 REF	795811433	795811450	+ [Positive strand]	11	GCCGACGCTGAGGCAGAC	18	1	63	74.6032	-37.5	-59.5238	NO	N/A	0.019802
novel.349	4B dna:chromosome chromosome:IWGSC:4B:1:673617499:1 REF	376816299	376816319	- [Negative strand]	11	TTCTGATTTACTCGTTGTGGT	21	10	84	36.9048	-62.2	-74.0476	NO	N/A	0.009901
novel.384	5A dna:chromosome chromosome:IWGSC:5A:1:709773743:1 REF	12214941	12214961	+ [Positive strand]	11	TTCTGATTTACTCGTTGTGGT	21	10	74	35.1351	-50.3	-67.973	NO	N/A	0.009901
novel.429	5B dna:chromosome chromosome:IWGSC:5B:1:713149757:1 REF	216193423	216193440	+ [Positive strand]	11	CCTGTTGAGCTTGACTCG	18	3	111	57.6577	-44.6	-40.1802	NO	N/A	0.029703
novel.597	7A dna:chromosome chromosome:IWGSC:7A:1:736706236:1 REF	41992535	41992552	+ [Positive strand]	11	GGCCTGGCACCCTCTGCG	18	1	65	63.0769	-29.9	-46	NO	N/A	0.039604
novel.19	1A dna:chromosome chromosome:IWGSC:1A:1:594102056:1 REF	533778642	533778660	- [Negative strand]	10	TGGCGATGATGATAAATTT	19	5	107	34.5794	-27.1	-25.3271	NO	N/A	0.009901
novel.102	2A dna:chromosome chromosome:IWGSC:2A:1:780798557:1 REF	649694189	649694209	+ [Positive strand]	10	GGAGCAGGCAGGCCGACCAGA	21	1	70	54.2857	-26.5	-37.8571	NO	N/A	0.019802

## Sheet: sample7
Novel miRNA related to wheat cadmium accumulation
miRNA id	Chromosome	Start	End	Orientation	Abundance	Sequence	sRNA length	# Genomic Hits	Hairpin Length	Hairpin % G/C content	Minimum Free Energy	Adjusted MFE	miRNA*	miRBaseID	pVal
novel.529	6B dna:chromosome chromosome:IWGSC:6B:1:720988478:1 REF	37388140	37388157	+ [Positive strand]	354	TGGTGCACCAGCCGGGAA	18	1	75	50.6667	-24.1	-32.1333	NO	N/A	0.029703
novel.372	4D dna:chromosome chromosome:IWGSC:4D:1:509857067:1 REF	214944596	214944616	- [Negative strand]	209	TAGGGTGTAGAATAAGCTATT	21	9	207	26.57	-81.1	-39.1787	NO	N/A	0.009901
novel.464	5D dna:chromosome chromosome:IWGSC:5D:1:566080677:1 REF	101257459	101257479	- [Negative strand]	209	TAGGGTGTAGAATAAGCTATT	21	9	204	27.9412	-87.9	-43.0882	NO	N/A	0.009901
novel.733	Un dna:chromosome chromosome:IWGSC:Un:1:480980714:1 REF	75096307	75096327	- [Negative strand]	209	TAGGGTGTAGAATAAGCTATT	21	9	99	40.404	-59.2	-59.798	NO	N/A	0.009901
novel.199	2D dna:chromosome chromosome:IWGSC:2D:1:651852609:1 REF	612450178	612450197	+ [Positive strand]	170	AAGTTCCCCCAAACACTTCA	20	2	74	47.2973	-37.2	-50.2703	NO	N/A	0.009901
novel.224	3A dna:chromosome chromosome:IWGSC:3A:1:750843639:1 REF	658244030	658244050	+ [Positive strand]	138	GCTCCAGCGGGGGCGACCTGA	21	4	106	55.6604	-59.7	-56.3208	NO	N/A	0.009901
novel.262	3B dna:chromosome chromosome:IWGSC:3B:1:830829764:1 REF	690367908	690367928	+ [Positive strand]	138	GCTCCAGCGGGGGCGACCTGA	21	4	116	57.7586	-65.6	-56.5517	NO	N/A	0.009901
novel.294	3D dna:chromosome chromosome:IWGSC:3D:1:615552423:1 REF	523327221	523327241	+ [Positive strand]	138	GCTCCAGCGGGGGCGACCTGA	21	4	116	56.0345	-59.6	-51.3793	NO	N/A	0.009901
novel.514	6A dna:chromosome chromosome:IWGSC:6A:1:618079260:1 REF	185314697	185314717	+ [Positive strand]	136	TGATTGAGCCGCGCCAATATC	21	16	125	47.2	-57.4	-45.92	NO	N/A	0.009901
novel.544	6B dna:chromosome chromosome:IWGSC:6B:1:720988478:1 REF	240396092	240396112	+ [Positive strand]	136	TGATTGAGCCGCGCCAATATC	21	16	114	48.2456	-50.7	-44.4737	NO	N/A	0.009901
novel.580	6D dna:chromosome chromosome:IWGSC:6D:1:473592718:1 REF	141130136	141130156	+ [Positive strand]	136	TGATTGAGCCGCGCCAATATC	21	16	116	47.4138	-54.6	-47.069	NO	N/A	0.009901
novel.570	6D dna:chromosome chromosome:IWGSC:6D:1:473592718:1 REF	3749758	3749780	- [Negative strand]	110	CTTGGATATGGAAGTCTTCTTTT	23	6	73	39.726	-22.9	-31.3699	NO	N/A	0.019802
novel.129	2B dna:chromosome chromosome:IWGSC:2B:1:801256715:1 REF	210263893	210263910	- [Negative strand]	107	TTTGGATTGAAGGGAGCA	18	3	100	40	-56.2	-56.2	NO	N/A	0.009901
novel.411	5A dna:chromosome chromosome:IWGSC:5A:1:709773743:1 REF	611113802	611113822	+ [Positive strand]	97	CTCGCCGGAGGAGTGTGCAGC	21	3	86	73.2558	-51.1	-59.4186	NO	N/A	0.009901
novel.710	7D dna:chromosome chromosome:IWGSC:7D:1:638686055:1 REF	349946328	349946347	+ [Positive strand]	96	GACAACCGTAGAGATAGATC	20	13	88	44.3182	-25.3	-28.75	NO	N/A	0.039604
novel.680	7B dna:chromosome chromosome:IWGSC:7B:1:750620385:1 REF	732433306	732433326	- [Negative strand]	90	TGAGAAAGGACTGCATCATCT	21	7	99	52.5253	-53.7	-54.2424	NO	N/A	0.009901
novel.181	2D dna:chromosome chromosome:IWGSC:2D:1:651852609:1 REF	289075538	289075558	- [Negative strand]	84	TGAGGAAGGACTGCATCATCA	21	7	74	47.2973	-26.7	-36.0811	NO	N/A	0.029703
novel.569	6B dna:chromosome chromosome:IWGSC:6B:1:720988478:1 REF	712109420	712109442	+ [Positive strand]	78	GGTTTTTTTGGATGTGCTCCTCT	23	1	74	37.8378	-38.5	-52.027	NO	N/A	0.009901
novel.10	1A dna:chromosome chromosome:IWGSC:1A:1:594102056:1 REF	403039847	403039867	- [Negative strand]	76	TGGAGAAGCAGGGCACGTGCA	21	9	138	55.7971	-73.8	-53.4783	NO	N/A	0.009901
novel.312	4A dna:chromosome chromosome:IWGSC:4A:1:744588157:1 REF	472956433	472956453	- [Negative strand]	72	TGGACTGAAGGGAGCTCCCTC	21	3	202	50.4951	-102.9	-50.9406	NO	N/A	0.009901
novel.17	1A dna:chromosome chromosome:IWGSC:1A:1:594102056:1 REF	515766562	515766582	+ [Positive strand]	66	AGAATCTTGATGATGCTGCAT	21	7	171	45.614	-73.58	-43.0292	NO	N/A	0.009901
novel.46	1B dna:chromosome chromosome:IWGSC:1B:1:689851870:1 REF	566097781	566097801	+ [Positive strand]	66	AGAATCTTGATGATGCTGCAT	21	7	216	43.5185	-67.8	-31.3889	NO	N/A	0.009901
novel.72	1D dna:chromosome chromosome:IWGSC:1D:1:495453186:1 REF	418306162	418306182	+ [Positive strand]	66	AGAATCTTGATGATGCTGCAT	21	7	205	41.4634	-61.93	-30.2098	NO	N/A	0.009901
novel.461	5D dna:chromosome chromosome:IWGSC:5D:1:566080677:1 REF	35660237	35660257	+ [Positive strand]	66	TCCGTAAACTAATATAAGAGA	21	14	69	31.8841	-20.91	-30.3043	NO	N/A	0.009901
novel.593	7A dna:chromosome chromosome:IWGSC:7A:1:736706236:1 REF	8252501	8252521	+ [Positive strand]	66	AGAATCTTGATGATGCTGCAT	21	7	150	49.3333	-70.74	-47.16	NO	N/A	0.009901
novel.163	2B dna:chromosome chromosome:IWGSC:2B:1:801256715:1 REF	777125026	777125045	- [Negative strand]	57	AAGTTTGTAAAGTTTGAATT	20	7	213	24.4131	-66.4	-31.1737	NO	N/A	0.009901
novel.407	5A dna:chromosome chromosome:IWGSC:5A:1:709773743:1 REF	590568775	590568794	- [Negative strand]	57	AAGTTTGTAAAGTTTGAATT	20	7	214	26.6355	-89.6	-41.8692	NO	N/A	0.009901
novel.601	7A dna:chromosome chromosome:IWGSC:7A:1:736706236:1 REF	71680051	71680071	- [Negative strand]	57	TGTAGATACTCCCTAAGGCTT	21	12	80	43.75	-29.6	-37	NO	N/A	0.009901
novel.604	7A dna:chromosome chromosome:IWGSC:7A:1:736706236:1 REF	72699176	72699196	- [Negative strand]	57	TGTAGATACTCCCTAAGGCTT	21	12	83	37.3494	-31.6	-38.0723	NO	N/A	0.009901
novel.546	6B dna:chromosome chromosome:IWGSC:6B:1:720988478:1 REF	261845813	261845835	+ [Positive strand]	55	CCTCGCCGGCTGTGCGTCCACCT	23	13	82	73.1707	-53.8	-65.6098	NO	N/A	0.009901
novel.692	7D dna:chromosome chromosome:IWGSC:7D:1:638686055:1 REF	51801504	51801526	+ [Positive strand]	55	CCTCGCCGGCTGTGCGTCCACCT	23	13	82	75.6098	-53.4	-65.122	NO	N/A	0.009901
novel.192	2D dna:chromosome chromosome:IWGSC:2D:1:651852609:1 REF	544944058	544944079	+ [Positive strand]	54	ACTGAAGTGGTTTGAGGAGAAC	22	9	121	44.6281	-42.2	-34.876	NO	N/A	0.019802
novel.194	2D dna:chromosome chromosome:IWGSC:2D:1:651852609:1 REF	544951679	544951700	+ [Positive strand]	54	ACTGAAGTGGTTTGAGGAGAAC	22	9	121	45.4545	-45.1	-37.2727	NO	N/A	0.009901
novel.193	2D dna:chromosome chromosome:IWGSC:2D:1:651852609:1 REF	544951385	544951404	+ [Positive strand]	49	TAGTTCCCCCAAACACTTCA	20	1	64	45.3125	-23.5	-36.7188	NO	N/A	0.009901
novel.124	2B dna:chromosome chromosome:IWGSC:2B:1:801256715:1 REF	158881632	158881654	- [Negative strand]	46	CTCGCCGGTCGCGCGTTCTCCCT	23	7	82	74.3902	-49.7	-60.6098	NO	N/A	0.009901
novel.353	4B dna:chromosome chromosome:IWGSC:4B:1:673617499:1 REF	579888897	579888919	- [Negative strand]	46	CTCGCCGGTCGCGCGTTCTCCCT	23	7	74	74.3243	-44.9	-60.6757	NO	N/A	0.009901
novel.638	7A dna:chromosome chromosome:IWGSC:7A:1:736706236:1 REF	699802426	699802448	- [Negative strand]	46	CTCGCCGGTCGCGCGTTCTCCCT	23	7	82	73.1707	-50.7	-61.8293	NO	N/A	0.009901
novel.444	5B dna:chromosome chromosome:IWGSC:5B:1:713149757:1 REF	507633363	507633383	+ [Positive strand]	44	TACCCTCGCCGGAGCAGCGTG	21	2	63	73.0159	-43.7	-69.3651	NO	N/A	0.009901
novel.116	2B dna:chromosome chromosome:IWGSC:2B:1:801256715:1 REF	10788780	10788800	+ [Positive strand]	38	GGAACGTTGGCTGGCTCGAGG	21	4	103	62.1359	-58.2	-56.5049	NO	N/A	0.009901
novel.410	5A dna:chromosome chromosome:IWGSC:5A:1:709773743:1 REF	605356517	605356539	- [Negative strand]	37	CTCGTCGGTCGCGCGTCCTCCCT	23	11	81	72.8395	-52.5	-64.8148	NO	N/A	0.009901
novel.537	6B dna:chromosome chromosome:IWGSC:6B:1:720988478:1 REF	115692144	115692166	- [Negative strand]	37	CTCGTCGGTCGCGCGTCCTCCCT	23	11	81	74.0741	-50.1	-61.8518	NO	N/A	0.009901
novel.635	7A dna:chromosome chromosome:IWGSC:7A:1:736706236:1 REF	668294464	668294486	- [Negative strand]	37	CTCGTCGGTCGCGCGTCCTCCCT	23	11	81	74.0741	-52.3	-64.5679	NO	N/A	0.009901
novel.718	7D dna:chromosome chromosome:IWGSC:7D:1:638686055:1 REF	595081560	595081580	+ [Positive strand]	37	AGAGAAAGCAATGCCAGATGA	21	4	252	44.4444	-120.27	-47.7262	NO	N/A	0.009901
novel.728	Un dna:chromosome chromosome:IWGSC:Un:1:480980714:1 REF	15957182	15957204	- [Negative strand]	37	CTCGTCGGTCGCGCGTCCTCCCT	23	11	81	76.5432	-54.9	-67.7778	NO	N/A	0.009901
novel.109	2A dna:chromosome chromosome:IWGSC:2A:1:780798557:1 REF	744683890	744683911	- [Negative strand]	34	GTTCTCCTCAAATCACTTCAGT	22	9	149	47.651	-77.8	-52.2148	NO	N/A	0.009901
novel.168	2D dna:chromosome chromosome:IWGSC:2D:1:651852609:1 REF	27917671	27917691	+ [Positive strand]	33	TGGATGTATCTAGACGTGTCT	21	2	167	34.7305	-63.86	-38.2395	NO	N/A	0.009901
novel.162	2B dna:chromosome chromosome:IWGSC:2B:1:801256715:1 REF	772062269	772062289	+ [Positive strand]	32	TGCTCTCCACAGGCTTTCTTG	21	6	123	60.1626	-69.2	-56.2602	NO	N/A	0.009901
novel.694	7D dna:chromosome chromosome:IWGSC:7D:1:638686055:1 REF	67104712	67104732	+ [Positive strand]	31	TAAGCCTTAGTGAATATCTAC	21	3	81	37.037	-32.8	-40.4938	TGTAGATACTCCCTAAGGCTT(10) TGTAGATACTCCCTAAGGCT(10) TAGATACTCCCTAAGGCTTGG(10) AGATACTCCCTAAGGCTTGGG(10)	N/A	0.009901
novel.714	7D dna:chromosome chromosome:IWGSC:7D:1:638686055:1 REF	406333880	406333900	+ [Positive strand]	29	CTCGCCGGTCGCGCGTTCTCC	21	7	96	70.8333	-57.4	-59.7917	NO	N/A	0.009901
novel.612	7A dna:chromosome chromosome:IWGSC:7A:1:736706236:1 REF	162489488	162489505	- [Negative strand]	26	ATCCGAGTGGCGGCACCA	18	2	80	52.5	-31.8	-39.75	NO	N/A	0.009901
novel.492	5D dna:chromosome chromosome:IWGSC:5D:1:566080677:1 REF	537739165	537739187	+ [Positive strand]	25	TTCGAGATCTAACTTTGACCATT	23	1	205	39.0244	-96.6	-47.122	NO	N/A	0.009901
novel.618	7A dna:chromosome chromosome:IWGSC:7A:1:736706236:1 REF	209543735	209543755	+ [Positive strand]	25	TTGCCTGGCTCCCTGAATGCC	21	3	87	65.5172	-53.8	-61.8391	TTGGCATTGAGGGAGTCATGC(10) GCATTGAGGGAGTCATGCAGG(10)	N/A	0.009901
novel.628	7A dna:chromosome chromosome:IWGSC:7A:1:736706236:1 REF	571260841	571260861	+ [Positive strand]	25	TGATACTAGAATAACAGAGCT	21	1	81	35.8025	-46.2	-57.037	NO	N/A	0.009901
novel.706	7D dna:chromosome chromosome:IWGSC:7D:1:638686055:1 REF	199519390	199519410	+ [Positive strand]	25	TTGCCTGGCTCCCTGAATGCC	21	3	87	63.2184	-53.5	-61.4943	TTGGCATTGAGGGAGTCATGC(10) GCATTGAGGGAGTCATGCAGG(10)	N/A	0.009901
novel.241	3B dna:chromosome chromosome:IWGSC:3B:1:830829764:1 REF	58732351	58732368	+ [Positive strand]	24	GGTGGCTGTAGTTTAGTA	18	1	109	49.5413	-47.1	-43.211	NO	N/A	0.009901
novel.572	6D dna:chromosome chromosome:IWGSC:6D:1:473592718:1 REF	41538753	41538773	+ [Positive strand]	24	TCCGTCCCGTAATATAAGAGA	21	2	86	38.3721	-39	-45.3488	NO	N/A	0.009901
novel.623	7A dna:chromosome chromosome:IWGSC:7A:1:736706236:1 REF	448351981	448352001	+ [Positive strand]	23	CATCCCCTTCGCCGGCTGCGT	21	1	82	70.7317	-53	-64.6342	NO	N/A	0.009901
novel.137	2B dna:chromosome chromosome:IWGSC:2B:1:801256715:1 REF	497790597	497790617	+ [Positive strand]	21	TTGAGTGACAATTAATATGGA	21	6	80	32.5	-37.8	-47.25	NO	N/A	0.009901
novel.174	2D dna:chromosome chromosome:IWGSC:2D:1:651852609:1 REF	121191588	121191605	+ [Positive strand]	21	TATCTGAGCTATTCCAGC	18	1	90	56.6667	-37.2	-41.3333	NO	N/A	0.019802
novel.417	5A dna:chromosome chromosome:IWGSC:5A:1:709773743:1 REF	680473575	680473595	+ [Positive strand]	21	TTGAGTGACAATTAATATGGA	21	6	98	41.8367	-45.7	-46.6327	NO	N/A	0.009901
novel.642	7A dna:chromosome chromosome:IWGSC:7A:1:736706236:1 REF	721467621	721467642	+ [Positive strand]	21	TCTGGCGAGGGACATACACTGT	22	6	98	56.1224	-53.4	-54.4898	NO	N/A	0.009901
novel.644	7A dna:chromosome chromosome:IWGSC:7A:1:736706236:1 REF	732437742	732437762	- [Negative strand]	21	TTGAGTGACAATTAATATGGA	21	6	82	42.6829	-35.4	-43.1707	NO	N/A	0.009901
novel.678	7B dna:chromosome chromosome:IWGSC:7B:1:750620385:1 REF	725693282	725693303	+ [Positive strand]	21	TCTGGCGAGGGACATACACTGT	22	6	87	57.4713	-50.4	-57.931	NO	N/A	0.009901
novel.725	7D dna:chromosome chromosome:IWGSC:7D:1:638686055:1 REF	625910947	625910968	+ [Positive strand]	21	TCTGGCGAGGGACATACACTGT	22	6	101	60.396	-55.9	-55.3465	NO	N/A	0.009901
novel.727	7D dna:chromosome chromosome:IWGSC:7D:1:638686055:1 REF	633932680	633932700	+ [Positive strand]	21	TTGAGTGACAATTAATATGGA	21	6	82	43.9024	-39.2	-47.8049	NO	N/A	0.009901
novel.737	Un dna:chromosome chromosome:IWGSC:Un:1:480980714:1 REF	87810039	87810060	+ [Positive strand]	21	TCTGGCGAGGGACATACACTGT	22	6	87	57.4713	-46.8	-53.7931	NO	N/A	0.009901
novel.744	Un dna:chromosome chromosome:IWGSC:Un:1:480980714:1 REF	301397441	301397462	- [Negative strand]	21	TCTGGCGAGGGACATACACTGT	22	6	87	58.6207	-49.3	-56.6667	NO	N/A	0.009901
novel.745	Un dna:chromosome chromosome:IWGSC:Un:1:480980714:1 REF	319320180	319320201	+ [Positive strand]	21	TCTGGCGAGGGACATACACTGT	22	6	87	58.6207	-49.3	-56.6667	NO	N/A	0.009901
novel.400	5A dna:chromosome chromosome:IWGSC:5A:1:709773743:1 REF	495912905	495912927	- [Negative strand]	20	CTCGCCGGCTGTGCGTCCACCTT	23	11	78	69.2308	-37.2	-47.6923	NO	N/A	0.009901
novel.516	6A dna:chromosome chromosome:IWGSC:6A:1:618079260:1 REF	479898927	479898949	- [Negative strand]	20	CTCGCCGGCTGTGCGTCCACCTT	23	11	82	73.1707	-52.1	-63.5366	NO	N/A	0.009901
novel.525	6A dna:chromosome chromosome:IWGSC:6A:1:618079260:1 REF	596398842	596398862	+ [Positive strand]	20	GGGTCCTAGCTAGCTTGTCGA	21	2	98	54.0816	-43.1	-43.9796	NO	N/A	0.009901
novel.34	1B dna:chromosome chromosome:IWGSC:1B:1:689851870:1 REF	193446814	193446836	+ [Positive strand]	19	GAGGTGCTCGCACTCGCCGGCAA	23	2	60	68.3333	-31.8	-53	NO	N/A	0.029703
novel.138	2B dna:chromosome chromosome:IWGSC:2B:1:801256715:1 REF	507809795	507809817	+ [Positive strand]	19	GAGGTGCTCGCACTCGCCGGCAA	23	2	84	72.619	-45.1	-53.6905	NO	N/A	0.039604
novel.218	3A dna:chromosome chromosome:IWGSC:3A:1:750843639:1 REF	275849926	275849946	+ [Positive strand]	19	TGTGCTCTTTCCTTCTTACCC	21	5	97	50.5155	-42.8	-44.1237	NO	N/A	0.009901
novel.283	3D dna:chromosome chromosome:IWGSC:3D:1:615552423:1 REF	170349164	170349184	- [Negative strand]	19	TGTGCTCTTTCCTTCTTACCC	21	5	101	51.4851	-39.5	-39.1089	NO	N/A	0.009901
novel.607	7A dna:chromosome chromosome:IWGSC:7A:1:736706236:1 REF	91921008	91921028	- [Negative strand]	19	TGTGCTCTTTCCTTCTTACCC	21	5	127	50.3937	-67.42	-53.0866	NO	N/A	0.009901
novel.651	7B dna:chromosome chromosome:IWGSC:7B:1:750620385:1 REF	41539453	41539473	+ [Positive strand]	19	TGTGCTCTTTCCTTCTTACCC	21	5	101	53.4653	-48.1	-47.6238	NO	N/A	0.009901
novel.699	7D dna:chromosome chromosome:IWGSC:7D:1:638686055:1 REF	90623132	90623152	+ [Positive strand]	19	TGTGCTCTTTCCTTCTTACCC	21	5	118	48.3051	-53.31	-45.178	NO	N/A	0.009901
novel.61	1D dna:chromosome chromosome:IWGSC:1D:1:495453186:1 REF	325491979	325491999	- [Negative strand]	18	AATGTATTTTTTATGGCTTGG	21	3	110	50	-58.1	-52.8182	NO	N/A	0.009901
novel.653	7B dna:chromosome chromosome:IWGSC:7B:1:750620385:1 REF	52667707	52667728	- [Negative strand]	18	TGGCTCTACCTAACTGCTGGGT	22	9	70	54.2857	-48.9	-69.8572	NO	N/A	0.009901
novel.707	7D dna:chromosome chromosome:IWGSC:7D:1:638686055:1 REF	254326999	254327016	+ [Positive strand]	18	TTGGGAAGCTGCATCTGC	18	2	86	62.7907	-45.1	-52.4419	NO	N/A	0.009901
novel.75	1D dna:chromosome chromosome:IWGSC:1D:1:495453186:1 REF	490933707	490933729	+ [Positive strand]	17	GCGAACCTCAGAGGCCTTGGCCA	23	1	63	63.4921	-40	-63.4921	NO	N/A	0.009901
novel.300	4A dna:chromosome chromosome:IWGSC:4A:1:744588157:1 REF	5972178	5972198	- [Negative strand]	17	TCCGTTCCAGAATAGATGACC	21	15	72	33.3333	-42.9	-59.5833	NO	N/A	0.009901
novel.319	4A dna:chromosome chromosome:IWGSC:4A:1:744588157:1 REF	609557180	609557199	+ [Positive strand]	17	TTGAGACGAGATCTCCCCAT	20	4	90	63.3333	-59.1	-65.6667	NO	N/A	0.009901
novel.346	4B dna:chromosome chromosome:IWGSC:4B:1:673617499:1 REF	278048617	278048636	+ [Positive strand]	17	TAATAGGGACAGTCGGGGGT	20	2	80	63.75	-35.7	-44.625	NO	N/A	0.019802
novel.399	5A dna:chromosome chromosome:IWGSC:5A:1:709773743:1 REF	474453548	474453566	+ [Positive strand]	17	TTCGTCGGACGAGCGTGCC	19	6	84	72.619	-57.2	-68.0952	NO	N/A	0.009901
novel.457	5B dna:chromosome chromosome:IWGSC:5B:1:713149757:1 REF	711095924	711095943	+ [Positive strand]	17	TTGAGACGAGATCTCCCCAT	20	4	98	64.2857	-60.7	-61.9388	NO	N/A	0.009901
novel.499	5D dna:chromosome chromosome:IWGSC:5D:1:566080677:1 REF	557480986	557481005	+ [Positive strand]	17	TTGAGACGAGATCTCCCCAT	20	4	90	64.4444	-61.2	-68	NO	N/A	0.009901
novel.540	6B dna:chromosome chromosome:IWGSC:6B:1:720988478:1 REF	145373298	145373315	+ [Positive strand]	17	TCCCTGCTGTCGACGCCA	18	3	85	63.5294	-37	-43.5294	NO	N/A	0.019802
novel.48	1B dna:chromosome chromosome:IWGSC:1B:1:689851870:1 REF	600974073	600974093	+ [Positive strand]	16	ATTTGTCTGAAATCAAACTTC	21	7	209	27.7512	-65.85	-31.5072	NO	N/A	0.009901
novel.73	1D dna:chromosome chromosome:IWGSC:1D:1:495453186:1 REF	425302321	425302341	- [Negative strand]	16	ATTTGTCTGAAATCAAACTTC	21	7	209	20.5742	-55.99	-26.7895	NO	N/A	0.009901
novel.115	2B dna:chromosome chromosome:IWGSC:2B:1:801256715:1 REF	9120332	9120352	+ [Positive strand]	16	TCTGTAAACTTATATAAGAGC	21	16	89	31.4607	-54.6	-61.3483	NO	N/A	0.009901
novel.202	2D dna:chromosome chromosome:IWGSC:2D:1:651852609:1 REF	624565571	624565591	+ [Positive strand]	16	ATTTGTCTGAAATCAAACTTC	21	7	214	28.5047	-66.9	-31.2617	NO	N/A	0.009901
novel.298	3D dna:chromosome chromosome:IWGSC:3D:1:615552423:1 REF	589438490	589438509	+ [Positive strand]	16	GCCCGTCTAGCTCAGTCGGT	20	12	78	50	-25.4	-32.5641	NO	N/A	0.049505
novel.308	4A dna:chromosome chromosome:IWGSC:4A:1:744588157:1 REF	269566396	269566413	+ [Positive strand]	16	AGCTGCTGTTGAAGTTCC	18	13	141	63.8298	-82.1	-58.2269	NO	N/A	0.009901
novel.321	4A dna:chromosome chromosome:IWGSC:4A:1:744588157:1 REF	620614523	620614545	+ [Positive strand]	16	CACAGGCAAATCATCCTTGGCTA	23	14	95	56.8421	-44.2	-46.5263	NO	N/A	0.009901
novel.474	5D dna:chromosome chromosome:IWGSC:5D:1:566080677:1 REF	299393453	299393473	- [Negative strand]	16	TCTGTAAACTTATATAAGAGC	21	16	87	29.8851	-44.3	-50.9195	NO	N/A	0.009901
novel.494	5D dna:chromosome chromosome:IWGSC:5D:1:566080677:1 REF	549096606	549096628	+ [Positive strand]	16	CACAGGCAAATCATCCTTGGCTA	23	14	102	59.8039	-68.3	-66.9608	NO	N/A	0.009901
novel.495	5D dna:chromosome chromosome:IWGSC:5D:1:566080677:1 REF	549199231	549199253	+ [Positive strand]	16	CACAGGCAAATCATCCTTGGCTA	23	14	119	56.3025	-70.2	-58.9916	NO	N/A	0.009901
novel.608	7A dna:chromosome chromosome:IWGSC:7A:1:736706236:1 REF	97245819	97245841	+ [Positive strand]	16	CACAGGCAAATCATCCTTGGCTA	23	14	94	61.7021	-54.6	-58.0851	NO	N/A	0.009901
novel.652	7B dna:chromosome chromosome:IWGSC:7B:1:750620385:1 REF	47613259	47613281	+ [Positive strand]	16	CACAGGCAAATCATCCTTGGCTA	23	14	94	61.7021	-47.2	-50.2128	NO	N/A	0.009901
novel.700	7D dna:chromosome chromosome:IWGSC:7D:1:638686055:1 REF	93932959	93932981	+ [Positive strand]	16	CACAGGCAAATCATCCTTGGCTA	23	14	89	65.1685	-47.5	-53.3708	NO	N/A	0.009901
novel.146	2B dna:chromosome chromosome:IWGSC:2B:1:801256715:1 REF	651559765	651559785	+ [Positive strand]	15	CGTGAAGTGCTTGCAAGGAAC	21	15	127	41.7323	-38.3	-30.1575	NO	N/A	0.009901
novel.158	2B dna:chromosome chromosome:IWGSC:2B:1:801256715:1 REF	748303417	748303437	+ [Positive strand]	15	CGTGAAGTGCTTGCAAGGAAC	21	15	65	49.2308	-22.4	-34.4615	NO	N/A	0.019802
novel.183	2D dna:chromosome chromosome:IWGSC:2D:1:651852609:1 REF	323513741	323513758	- [Negative strand]	15	GCTGCTGTTGAAGTTCCC	18	2	139	64.0288	-81.6	-58.705	NO	N/A	0.009901
novel.186	2D dna:chromosome chromosome:IWGSC:2D:1:651852609:1 REF	379701732	379701752	+ [Positive strand]	15	CTCCGTTCTGATTTACTCGTT	21	8	76	44.7368	-54	-71.0526	NO	N/A	0.009901
novel.189	2D dna:chromosome chromosome:IWGSC:2D:1:651852609:1 REF	448219707	448219727	+ [Positive strand]	15	CTCCGTTCTGATTTACTCGTT	21	8	88	40.9091	-66.7	-75.7955	NO	N/A	0.009901
novel.204	2D dna:chromosome chromosome:IWGSC:2D:1:651852609:1 REF	647554780	647554800	- [Negative strand]	15	CTCCGTTCTGATTTACTCGTT	21	8	88	39.7727	-62.3	-70.7955	NO	N/A	0.009901
novel.205	3A dna:chromosome chromosome:IWGSC:3A:1:750843639:1 REF	7144147	7144167	- [Negative strand]	15	TTATGACTTCTCTTAGACAGT	21	4	112	42.8571	-51.6	-46.0714	NO	N/A	0.009901
novel.332	4A dna:chromosome chromosome:IWGSC:4A:1:744588157:1 REF	719139205	719139225	- [Negative strand]	15	TTATGACTTCTCTTAGACAGT	21	4	104	39.4231	-53.1	-51.0577	NO	N/A	0.009901
novel.458	5D dna:chromosome chromosome:IWGSC:5D:1:566080677:1 REF	7053413	7053433	+ [Positive strand]	15	CTCCGTTCTGATTTACTCGTT	21	8	84	39.2857	-59	-70.2381	NO	N/A	0.009901
novel.493	5D dna:chromosome chromosome:IWGSC:5D:1:566080677:1 REF	549049657	549049678	+ [Positive strand]	15	GGTAGCCAGGGTGACTTGCCCA	22	11	102	55.8824	-57.2	-56.0784	NO	N/A	0.009901
novel.535	6B dna:chromosome chromosome:IWGSC:6B:1:720988478:1 REF	56966379	56966399	+ [Positive strand]	15	TCTTATATTGTGGGACAGAGA	21	6	74	41.8919	-29.8	-40.2703	NO	N/A	0.009901
novel.589	6D dna:chromosome chromosome:IWGSC:6D:1:473592718:1 REF	445769564	445769584	+ [Positive strand]	15	TCTTATATTGTGGGACAGAGA	21	6	71	43.662	-43.8	-61.6901	NO	N/A	0.009901
novel.676	7B dna:chromosome chromosome:IWGSC:7B:1:750620385:1 REF	683388763	683388784	- [Negative strand]	15	CTCGCCGGCTGTGCGTCCACCT	22	15	80	73.75	-48.7	-60.875	NO	N/A	0.009901
novel.68	1D dna:chromosome chromosome:IWGSC:1D:1:495453186:1 REF	397289482	397289504	- [Negative strand]	14	TTCGCCGGTAGCGCGTTTTCCCT	23	14	67	64.1791	-29.8	-44.4776	NO	N/A	0.029703
novel.80	2A dna:chromosome chromosome:IWGSC:2A:1:780798557:1 REF	58157648	58157670	+ [Positive strand]	14	TTCGCCGGTAGCGCGTTTTCCCT	23	14	83	68.6747	-51.9	-62.5301	NO	N/A	0.009901
novel.82	2A dna:chromosome chromosome:IWGSC:2A:1:780798557:1 REF	84117035	84117057	- [Negative strand]	14	TTCGCCGGTAGCGCGTTTTCCCT	23	14	71	69.0141	-46.1	-64.9296	NO	N/A	0.009901
novel.123	2B dna:chromosome chromosome:IWGSC:2B:1:801256715:1 REF	153764855	153764875	+ [Positive strand]	14	AAACTGTCTTGGATTTCCATC	21	1	207	39.1304	-89.14	-43.0628	NO	N/A	0.009901
novel.133	2B dna:chromosome chromosome:IWGSC:2B:1:801256715:1 REF	448707083	448707105	- [Negative strand]	14	TTCGCCGGTAGCGCGTTTTCCCT	23	14	108	68.5185	-50.5	-46.7593	NO	N/A	0.009901
novel.296	3D dna:chromosome chromosome:IWGSC:3D:1:615552423:1 REF	562212101	562212123	+ [Positive strand]	14	TTCGCCGGTAGCGCGTTTTCCCT	23	14	83	69.8795	-50.7	-61.0843	NO	N/A	0.009901
novel.329	4A dna:chromosome chromosome:IWGSC:4A:1:744588157:1 REF	692400376	692400398	- [Negative strand]	14	TTCGCCGGTAGCGCGTTTTCCCT	23	14	83	72.2892	-54.8	-66.0241	NO	N/A	0.009901
novel.330	4A dna:chromosome chromosome:IWGSC:4A:1:744588157:1 REF	692407311	692407333	- [Negative strand]	14	TTCGCCGGTAGCGCGTTTTCCCT	23	14	83	72.2892	-54.8	-66.0241	NO	N/A	0.009901
novel.690	7D dna:chromosome chromosome:IWGSC:7D:1:638686055:1 REF	30006503	30006525	+ [Positive strand]	14	TTCGCCGGTAGCGCGTTTTCCCT	23	14	81	70.3704	-49.8	-61.4815	NO	N/A	0.009901
novel.732	Un dna:chromosome chromosome:IWGSC:Un:1:480980714:1 REF	50168517	50168539	+ [Positive strand]	14	TTCGCCGGTAGCGCGTTTTCCCT	23	14	83	72.2892	-54.8	-66.0241	NO	N/A	0.009901
novel.746	Un dna:chromosome chromosome:IWGSC:Un:1:480980714:1 REF	326249616	326249638	- [Negative strand]	14	TTCGCCGGTAGCGCGTTTTCCCT	23	14	83	72.2892	-54.8	-66.0241	NO	N/A	0.009901
novel.33	1B dna:chromosome chromosome:IWGSC:1B:1:689851870:1 REF	128576010	128576028	- [Negative strand]	13	TTGAATTTCCTCTATAAGT	19	10	99	27.2727	-49.1	-49.596	NO	N/A	0.009901
novel.77	2A dna:chromosome chromosome:IWGSC:2A:1:780798557:1 REF	4205484	4205504	+ [Positive strand]	13	GCTTGACGTCGATGATCCCCA	21	3	96	67.7083	-44.4	-46.25	NO	N/A	0.029703
novel.107	2A dna:chromosome chromosome:IWGSC:2A:1:780798557:1 REF	744598586	744598603	+ [Positive strand]	13	ATTCCCCCAAACACTTCA	18	1	60	40	-21.8	-36.3333	NO	N/A	0.009901
novel.164	2B dna:chromosome chromosome:IWGSC:2B:1:801256715:1 REF	781616261	781616279	- [Negative strand]	13	TTGAATTTCCTCTATAAGT	19	10	99	28.2828	-45.6	-46.0606	NO	N/A	0.009901
novel.166	2D dna:chromosome chromosome:IWGSC:2D:1:651852609:1 REF	5711550	5711570	+ [Positive strand]	13	GCTTGACGTCGATGATCCCCA	21	3	120	56.6667	-91.1	-75.9167	NO	N/A	0.009901
novel.209	3A dna:chromosome chromosome:IWGSC:3A:1:750843639:1 REF	33150702	33150723	+ [Positive strand]	13	TTCGCCGGTGGCACATTTCCCT	22	1	81	67.9012	-46.4	-57.2839	NO	N/A	0.009901
novel.237	3B dna:chromosome chromosome:IWGSC:3B:1:830829764:1 REF	50948783	50948801	- [Negative strand]	13	TTGAATTTCCTCTATAAGT	19	10	99	28.2828	-45.7	-46.1616	NO	N/A	0.009901
novel.240	3B dna:chromosome chromosome:IWGSC:3B:1:830829764:1 REF	57551850	57551868	+ [Positive strand]	13	TTGAATTTCCTCTATAAGT	19	10	97	27.835	-44.9	-46.2887	NO	N/A	0.009901
novel.277	3D dna:chromosome chromosome:IWGSC:3D:1:615552423:1 REF	48821158	48821175	+ [Positive strand]	13	TATGTGAGCTTCAAGACA	18	2	76	39.4737	-26	-34.2105	NO	N/A	0.009901
novel.449	5B dna:chromosome chromosome:IWGSC:5B:1:713149757:1 REF	613420737	613420755	+ [Positive strand]	13	TTGAATTTCCTCTATAAGT	19	10	99	28.2828	-45.4	-45.8586	NO	N/A	0.009901
novel.453	5B dna:chromosome chromosome:IWGSC:5B:1:713149757:1 REF	703724083	703724101	+ [Positive strand]	13	TTGAATTTCCTCTATAAGT	19	10	87	28.7356	-32.7	-37.5862	NO	N/A	0.009901
novel.488	5D dna:chromosome chromosome:IWGSC:5D:1:566080677:1 REF	501458580	501458598	+ [Positive strand]	13	TTGAATTTCCTCTATAAGT	19	10	93	30.1075	-47.7	-51.2903	NO	N/A	0.009901
novel.513	6A dna:chromosome chromosome:IWGSC:6A:1:618079260:1 REF	181316354	181316371	+ [Positive strand]	13	GTCGATATGTCCGAGTGC	18	1	63	49.2064	-22.2	-35.2381	NO	N/A	0.029703
novel.517	6A dna:chromosome chromosome:IWGSC:6A:1:618079260:1 REF	482903948	482903965	+ [Positive strand]	13	TCAAAAATTGCAGATTTT	18	3	72	34.7222	-19	-26.3889	NO	N/A	0.009901
novel.530	6B dna:chromosome chromosome:IWGSC:6B:1:720988478:1 REF	43032009	43032026	+ [Positive strand]	13	TCAAAAATTGCAGATTTT	18	3	72	34.7222	-19	-26.3889	NO	N/A	0.049505
novel.588	6D dna:chromosome chromosome:IWGSC:6D:1:473592718:1 REF	442845530	442845548	- [Negative strand]	13	TTGAATTTCCTCTATAAGT	19	10	99	28.2828	-51.7	-52.2222	NO	N/A	0.009901
novel.689	7D dna:chromosome chromosome:IWGSC:7D:1:638686055:1 REF	23025124	23025142	+ [Positive strand]	13	TTGAATTTCCTCTATAAGT	19	10	99	28.2828	-49.1	-49.596	NO	N/A	0.009901
novel.741	Un dna:chromosome chromosome:IWGSC:Un:1:480980714:1 REF	188897351	188897369	+ [Positive strand]	13	TTGAATTTCCTCTATAAGT	19	10	99	26.2626	-46.5	-46.9697	NO	N/A	0.009901
novel.14	1A dna:chromosome chromosome:IWGSC:1A:1:594102056:1 REF	483825727	483825747	- [Negative strand]	12	CTTTTCGGCGATTCTCCTAGA	21	9	210	45.7143	-152.8	-72.7619	NO	N/A	0.009901
novel.43	1B dna:chromosome chromosome:IWGSC:1B:1:689851870:1 REF	474754546	474754566	+ [Positive strand]	12	CCGTCGAGCAGGAGATCCGGT	21	2	104	71.1539	-66.5	-63.9423	NO	N/A	0.009901
novel.45	1B dna:chromosome chromosome:IWGSC:1B:1:689851870:1 REF	566040615	566040633	+ [Positive strand]	12	TATGCGCTGCTCCGGCGAG	19	1	100	66	-59.01	-59.01	NO	N/A	0.009901
novel.63	1D dna:chromosome chromosome:IWGSC:1D:1:495453186:1 REF	352416967	352416987	+ [Positive strand]	12	CCGTCGAGCAGGAGATCCGGT	21	2	62	72.5807	-47.6	-76.7742	NO	N/A	0.009901
novel.110	2A dna:chromosome chromosome:IWGSC:2A:1:780798557:1 REF	751007291	751007309	- [Negative strand]	12	TTGTCGCTGATTTAGTATT	19	5	85	42.3529	-66.9	-78.7059	NO	N/A	0.009901
novel.225	3A dna:chromosome chromosome:IWGSC:3A:1:750843639:1 REF	665987378	665987398	- [Negative strand]	12	CTTTTCGGCGATTCTCCTAGA	21	9	212	43.8679	-142.1	-67.0283	NO	N/A	0.009901
novel.229	3A dna:chromosome chromosome:IWGSC:3A:1:750843639:1 REF	714510553	714510573	- [Negative strand]	12	GAAATGGATGTATCTAGACGA	21	10	83	33.7349	-53.5	-64.4578	NO	N/A	0.009901
novel.303	4A dna:chromosome chromosome:IWGSC:4A:1:744588157:1 REF	32628978	32628998	- [Negative strand]	12	TCGGTCCTAAAATAAGTGTCT	21	5	99	36.3636	-53.7	-54.2424	NO	N/A	0.009901
novel.307	4A dna:chromosome chromosome:IWGSC:4A:1:744588157:1 REF	260603759	260603779	- [Negative strand]	12	CTTTTCGGCGATTCTCCTAGA	21	9	204	42.6471	-139.1	-68.1863	NO	N/A	0.009901
novel.311	4A dna:chromosome chromosome:IWGSC:4A:1:744588157:1 REF	470675456	470675476	+ [Positive strand]	12	GGAAGCGCGCCGCCGTCGAAT	21	5	83	66.2651	-43.9	-52.8916	NO	N/A	0.009901
novel.315	4A dna:chromosome chromosome:IWGSC:4A:1:744588157:1 REF	581755491	581755511	+ [Positive strand]	12	CTTTTCGGCGATTCTCCTAGA	21	9	218	43.1193	-149	-68.3486	NO	N/A	0.009901
novel.351	4B dna:chromosome chromosome:IWGSC:4B:1:673617499:1 REF	409747488	409747508	+ [Positive strand]	12	TCGGTCCTAAAATAAGTGTCT	21	5	95	38.9474	-49.3	-51.8947	NO	N/A	0.009901
novel.363	4D dna:chromosome chromosome:IWGSC:4D:1:509857067:1 REF	48537903	48537921	- [Negative strand]	12	TTGTCGCTGATTTAGTATT	19	5	81	35.8025	-53.4	-65.9259	NO	N/A	0.009901
novel.403	5A dna:chromosome chromosome:IWGSC:5A:1:709773743:1 REF	528511558	528511577	+ [Positive strand]	12	GTGCTCGCTCTCTTCTGTCA	20	2	94	68.0851	-58.8	-62.5532	NO	N/A	0.009901
novel.404	5A dna:chromosome chromosome:IWGSC:5A:1:709773743:1 REF	540363143	540363163	- [Negative strand]	12	CTTTTCGGCGATTCTCCTAGA	21	9	219	39.726	-121.5	-55.4795	NO	N/A	0.009901
novel.413	5A dna:chromosome chromosome:IWGSC:5A:1:709773743:1 REF	620289847	620289866	- [Negative strand]	12	GAAGCTGCCAGCATGATCTA	20	9	119	53.7815	-66.4	-55.7983	NO	N/A	0.009901
novel.432	5B dna:chromosome chromosome:IWGSC:5B:1:713149757:1 REF	267305465	267305485	- [Negative strand]	12	CGATCCAGATTAATTGACGCT	21	3	77	44.1558	-47.8	-62.0779	NO	N/A	0.009901
novel.443	5B dna:chromosome chromosome:IWGSC:5B:1:713149757:1 REF	502494974	502494993	+ [Positive strand]	12	GTGCTCGCTCTCTTCTGTCA	20	2	94	69.1489	-61	-64.8936	NO	N/A	0.009901
novel.445	5B dna:chromosome chromosome:IWGSC:5B:1:713149757:1 REF	531874470	531874490	- [Negative strand]	12	TCGGTCCTAAAATAAGTGTCT	21	5	73	32.8767	-21.63	-29.6301	NO	N/A	0.009901
novel.450	5B dna:chromosome chromosome:IWGSC:5B:1:713149757:1 REF	614463554	614463573	- [Negative strand]	12	GAAGCTGCCAGCATGATCTA	20	9	139	56.1151	-80.3	-57.7698	NO	N/A	0.009901
novel.459	5D dna:chromosome chromosome:IWGSC:5D:1:566080677:1 REF	11305272	11305292	+ [Positive strand]	12	CGATCCAGATTAATTGACGCT	21	3	83	39.759	-56.7	-68.3133	NO	N/A	0.009901
novel.469	5D dna:chromosome chromosome:IWGSC:5D:1:566080677:1 REF	238173442	238173462	+ [Positive strand]	12	CGATCCAGATTAATTGACGCT	21	3	79	41.7722	-46.3	-58.6076	NO	N/A	0.009901
novel.487	5D dna:chromosome chromosome:IWGSC:5D:1:566080677:1 REF	496357834	496357853	- [Negative strand]	12	GAAGCTGCCAGCATGATCTA	20	9	139	53.2374	-78.5	-56.4748	NO	N/A	0.009901
novel.509	6A dna:chromosome chromosome:IWGSC:6A:1:618079260:1 REF	78961302	78961322	- [Negative strand]	12	CTTTTCGGCGATTCTCCTAGA	21	9	212	46.2264	-170.5	-80.4245	NO	N/A	0.009901
novel.511	6A dna:chromosome chromosome:IWGSC:6A:1:618079260:1 REF	113538508	113538528	- [Negative strand]	12	TGCCTGGCTCCCTGTATGCCA	21	12	81	61.7284	-45.9	-56.6667	NO	N/A	0.009901
novel.542	6B dna:chromosome chromosome:IWGSC:6B:1:720988478:1 REF	177276202	177276222	- [Negative strand]	12	TGCCTGGCTCCCTGTATGCCA	21	12	96	59.375	-53.4	-55.625	NO	N/A	0.009901
novel.579	6D dna:chromosome chromosome:IWGSC:6D:1:473592718:1 REF	121579157	121579177	+ [Positive strand]	12	TCGGTCCTAAAATAAGTGTCT	21	5	99	34.3434	-36.5	-36.8687	NO	N/A	0.009901
novel.619	7A dna:chromosome chromosome:IWGSC:7A:1:736706236:1 REF	232582957	232582977	- [Negative strand]	12	CTTTTCGGCGATTCTCCTAGA	21	9	206	42.233	-141.5	-68.6893	NO	N/A	0.009901
novel.622	7A dna:chromosome chromosome:IWGSC:7A:1:736706236:1 REF	438858760	438858780	- [Negative strand]	12	TGCCTGGCTCCCTGTATGCCA	21	12	97	52.5773	-51.5	-53.0928	NO	N/A	0.009901
novel.662	7B dna:chromosome chromosome:IWGSC:7B:1:750620385:1 REF	192373996	192374015	+ [Positive strand]	12	TTTCACGATGCTCCGGCGAG	20	1	99	68.6869	-54.1	-54.6465	NO	N/A	0.009901
novel.665	7B dna:chromosome chromosome:IWGSC:7B:1:750620385:1 REF	383734780	383734800	- [Negative strand]	12	TGCCTGGCTCCCTGTATGCCA	21	12	97	53.6082	-52.9	-54.5361	NO	N/A	0.009901
novel.674	7B dna:chromosome chromosome:IWGSC:7B:1:750620385:1 REF	653891981	653892001	+ [Positive strand]	12	GATGTCAAATCAGCCAATATA	21	3	83	31.3253	-21.2	-25.5422	NO	N/A	0.039604
novel.712	7D dna:chromosome chromosome:IWGSC:7D:1:638686055:1 REF	388698674	388698694	- [Negative strand]	12	TGCCTGGCTCCCTGTATGCCA	21	12	97	53.6082	-52.9	-54.5361	NO	N/A	0.009901
novel.730	Un dna:chromosome chromosome:IWGSC:Un:1:480980714:1 REF	17278941	17278961	+ [Positive strand]	12	TGCCGGTGTGCGCGAGCTCCT	21	1	82	74.3902	-57.9	-70.6098	NO	N/A	0.009901
novel.57	1D dna:chromosome chromosome:IWGSC:1D:1:495453186:1 REF	170854453	170854470	+ [Positive strand]	11	TGCAGTTGGGTCACTGAT	18	7	80	53.75	-62.6	-78.25	NO	N/A	0.009901
novel.120	2B dna:chromosome chromosome:IWGSC:2B:1:801256715:1 REF	135006717	135006737	- [Negative strand]	11	TCTTATACTGTGGGACGGAGG	21	12	69	42.029	-36.9	-53.4783	NO	N/A	0.009901
novel.161	2B dna:chromosome chromosome:IWGSC:2B:1:801256715:1 REF	755948149	755948169	+ [Positive strand]	11	TGATGTGGCTCTACCTAACTG	21	9	82	52.439	-60.1	-73.2927	NO	N/A	0.009901
novel.195	2D dna:chromosome chromosome:IWGSC:2D:1:651852609:1 REF	556053344	556053364	+ [Positive strand]	11	TCTTATACTGTGGGACGGAGG	21	12	85	44.7059	-41.1	-48.3529	NO	N/A	0.009901
novel.286	3D dna:chromosome chromosome:IWGSC:3D:1:615552423:1 REF	347521237	347521254	- [Negative strand]	11	TGCAGTTGGGTCACTGAT	18	7	110	50	-61.6	-56	NO	N/A	0.009901
novel.361	4B dna:chromosome chromosome:IWGSC:4B:1:673617499:1 REF	658524852	658524873	- [Negative strand]	11	CTCGCCGGAGCAGCGTGCAACG	22	12	81	74.0741	-53	-65.4321	NO	N/A	0.009901
novel.380	4D dna:chromosome chromosome:IWGSC:4D:1:509857067:1 REF	430891285	430891305	- [Negative strand]	11	TCTGTAAACTAACATAAGAGT	21	4	65	36.9231	-34.9	-53.6923	NO	N/A	0.009901
novel.393	5A dna:chromosome chromosome:IWGSC:5A:1:709773743:1 REF	316087092	316087112	- [Negative strand]	11	TCTTATACTGTGGGACGGAGG	21	12	75	42.6667	-35.7	-47.6	NO	N/A	0.009901
novel.412	5A dna:chromosome chromosome:IWGSC:5A:1:709773743:1 REF	615387165	615387182	- [Negative strand]	11	TGCAGTTGGGTCACTGAT	18	7	66	54.5455	-36.8	-55.7576	NO	N/A	0.009901
novel.427	5B dna:chromosome chromosome:IWGSC:5B:1:713149757:1 REF	97493983	97494003	- [Negative strand]	11	TCTTATACTGTGGGACGGAGG	21	12	60	41.6667	-39.2	-65.3333	NO	N/A	0.009901
novel.431	5B dna:chromosome chromosome:IWGSC:5B:1:713149757:1 REF	262754313	262754335	+ [Positive strand]	11	GCTGGACTTGAGTTTGAGCCTCA	23	1	118	44.9153	-39.9	-33.8136	NO	N/A	0.009901
novel.446	5B dna:chromosome chromosome:IWGSC:5B:1:713149757:1 REF	547499551	547499571	+ [Positive strand]	11	TCTTATACTGTGGGACGGAGG	21	12	72	50	-54.1	-75.1389	NO	N/A	0.009901
novel.508	6A dna:chromosome chromosome:IWGSC:6A:1:618079260:1 REF	68894549	68894569	- [Negative strand]	11	TCTTATACTGTGGGACGGAGG	21	12	97	37.1134	-50.11	-51.6598	NO	N/A	0.009901
novel.554	6B dna:chromosome chromosome:IWGSC:6B:1:720988478:1 REF	516878405	516878425	- [Negative strand]	11	TGTTCTGAAGAAACTGTCACC	21	4	84	38.0952	-46	-54.7619	NO	N/A	0.009901
novel.571	6D dna:chromosome chromosome:IWGSC:6D:1:473592718:1 REF	35027444	35027464	- [Negative strand]	11	TCTGTAAACTAACATAAGAGT	21	4	61	24.5902	-21.6	-35.4098	NO	N/A	0.009901
novel.576	6D dna:chromosome chromosome:IWGSC:6D:1:473592718:1 REF	95719039	95719060	+ [Positive strand]	11	TGTGCCTGGCTCCCTGTATGCC	22	8	94	59.5745	-52.7	-56.0638	NO	N/A	0.009901
novel.636	7A dna:chromosome chromosome:IWGSC:7A:1:736706236:1 REF	678929123	678929143	+ [Positive strand]	11	CTCCGTCTGAAAATACTTGTT	21	15	111	27.9279	-31.01	-27.9369	NO	N/A	0.009901
novel.671	7B dna:chromosome chromosome:IWGSC:7B:1:750620385:1 REF	586825359	586825379	+ [Positive strand]	11	TGATGTGGCTCTACCTAACTG	21	9	95	47.3684	-58.3	-61.3684	NO	N/A	0.009901
novel.697	7D dna:chromosome chromosome:IWGSC:7D:1:638686055:1 REF	78617077	78617099	+ [Positive strand]	11	AGGAGAGCGCGCCGCCGTCAAGT	23	1	83	75.9036	-54.9	-66.1446	NO	N/A	0.009901
novel.711	7D dna:chromosome chromosome:IWGSC:7D:1:638686055:1 REF	352083563	352083580	- [Negative strand]	11	TGCAGTTGGGTCACTGAT	18	7	90	53.3333	-55.8	-62	NO	N/A	0.009901
novel.716	7D dna:chromosome chromosome:IWGSC:7D:1:638686055:1 REF	569027475	569027495	+ [Positive strand]	11	CTCCGTCTGAAAATACTTGTT	21	15	84	33.3333	-26.7	-31.7857	NO	N/A	0.009901
novel.22	1A dna:chromosome chromosome:IWGSC:1A:1:594102056:1 REF	585969555	585969573	- [Negative strand]	10	TTCCGAATGACTTGAAGCA	19	6	95	42.1053	-49	-51.5789	NO	N/A	0.009901
novel.31	1B dna:chromosome chromosome:IWGSC:1B:1:689851870:1 REF	107369351	107369371	+ [Positive strand]	10	TTCGCCGGAGCAGCGTGCTGT	21	2	86	68.6047	-51.7	-60.1163	NO	N/A	0.009901
novel.58	1D dna:chromosome chromosome:IWGSC:1D:1:495453186:1 REF	229319891	229319911	+ [Positive strand]	10	ACTCAGTGGTGGACGGAAAAA	21	3	84	47.6191	-55.3	-65.8333	NO	N/A	0.009901
novel.184	2D dna:chromosome chromosome:IWGSC:2D:1:651852609:1 REF	326455651	326455670	+ [Positive strand]	10	TCCAAAGGGATCGCATTGAT	20	7	71	45.0704	-42.6	-60	NO	N/A	0.009901
novel.265	3B dna:chromosome chromosome:IWGSC:3B:1:830829764:1 REF	758194154	758194176	+ [Positive strand]	10	CCTCGCCGGTTGCGCGTCCACCT	23	4	80	75	-56	-70	NO	N/A	0.009901
novel.299	4A dna:chromosome chromosome:IWGSC:4A:1:744588157:1 REF	2764693	2764711	- [Negative strand]	10	TTCCGAATGACTTGAAGCA	19	6	77	41.5584	-38.9	-50.5195	NO	N/A	0.009901
novel.306	4A dna:chromosome chromosome:IWGSC:4A:1:744588157:1 REF	191409248	191409267	- [Negative strand]	10	TTTTCGAGACAAGTAATTTT	20	4	107	33.6449	-48.3	-45.1402	NO	N/A	0.009901
novel.317	4A dna:chromosome chromosome:IWGSC:4A:1:744588157:1 REF	609396071	609396091	+ [Positive strand]	10	AGCCGTTGAGATGAGATTACC	21	2	96	58.3333	-53.6	-55.8333	NO	N/A	0.009901
novel.438	5B dna:chromosome chromosome:IWGSC:5B:1:713149757:1 REF	432881393	432881414	- [Negative strand]	10	ATTTACATAGTAGAACAAATCC	22	15	93	29.0323	-23.5	-25.2688	NO	N/A	0.019802
novel.503	6A dna:chromosome chromosome:IWGSC:6A:1:618079260:1 REF	29801332	29801350	+ [Positive strand]	10	TTCCGAATGACTTGAAGCA	19	6	96	45.8333	-67.6	-70.4167	NO	N/A	0.009901
novel.547	6B dna:chromosome chromosome:IWGSC:6B:1:720988478:1 REF	262809979	262809997	- [Negative strand]	10	CAGCAGGACGGTGGTCATC	19	6	63	58.7302	-25.1	-39.8413	NO	N/A	0.009901
novel.564	6B dna:chromosome chromosome:IWGSC:6B:1:720988478:1 REF	683476117	683476139	+ [Positive strand]	10	TTTGCCGTCTGTAATAAAAATGC	23	1	157	38.2166	-98.4	-62.6752	NO	N/A	0.009901
novel.594	7A dna:chromosome chromosome:IWGSC:7A:1:736706236:1 REF	12922291	12922309	+ [Positive strand]	10	TTCCGAATGACTTGAAGCA	19	6	79	45.5696	-36.6	-46.3291	NO	N/A	0.009901
novel.598	7A dna:chromosome chromosome:IWGSC:7A:1:736706236:1 REF	47528718	47528736	- [Negative strand]	10	TTCCGAATGACTTGAAGCA	19	6	95	41.0526	-48.2	-50.7368	NO	N/A	0.009901
novel.648	7B dna:chromosome chromosome:IWGSC:7B:1:750620385:1 REF	28051995	28052013	- [Negative strand]	10	TTCCGAATGACTTGAAGCA	19	6	139	43.1655	-65.4	-47.0504	NO	N/A	0.009901

## Sheet: sample8
Novel miRNA related to wheat cadmium accumulation
miRNA id	Chromosome	Start	End	Orientation	Abundance	Sequence	sRNA length	# Genomic Hits	Hairpin Length	Hairpin % G/C content	Minimum Free Energy	Adjusted MFE	miRNA*	miRBaseID	pVal
novel.529	6B dna:chromosome chromosome:IWGSC:6B:1:720988478:1 REF	37388140	37388157	+ [Positive strand]	384	TGGTGCACCAGCCGGGAA	18	1	75	50.6667	-24.1	-32.1333	NO	N/A	0.029703
novel.372	4D dna:chromosome chromosome:IWGSC:4D:1:509857067:1 REF	214944596	214944616	- [Negative strand]	219	TAGGGTGTAGAATAAGCTATT	21	9	207	26.57	-81.1	-39.1787	NO	N/A	0.009901
novel.464	5D dna:chromosome chromosome:IWGSC:5D:1:566080677:1 REF	101257459	101257479	- [Negative strand]	219	TAGGGTGTAGAATAAGCTATT	21	9	204	27.9412	-87.9	-43.0882	NO	N/A	0.009901
novel.733	Un dna:chromosome chromosome:IWGSC:Un:1:480980714:1 REF	75096307	75096327	- [Negative strand]	219	TAGGGTGTAGAATAAGCTATT	21	9	99	40.404	-59.2	-59.798	NO	N/A	0.009901
novel.199	2D dna:chromosome chromosome:IWGSC:2D:1:651852609:1 REF	612450178	612450197	+ [Positive strand]	216	AAGTTCCCCCAAACACTTCA	20	2	74	47.2973	-37.2	-50.2703	NO	N/A	0.009901
novel.411	5A dna:chromosome chromosome:IWGSC:5A:1:709773743:1 REF	611113802	611113822	+ [Positive strand]	164	CTCGCCGGAGGAGTGTGCAGC	21	3	86	73.2558	-51.1	-59.4186	NO	N/A	0.009901
novel.224	3A dna:chromosome chromosome:IWGSC:3A:1:750843639:1 REF	658244030	658244050	+ [Positive strand]	163	GCTCCAGCGGGGGCGACCTGA	21	4	106	55.6604	-59.7	-56.3208	NO	N/A	0.009901
novel.262	3B dna:chromosome chromosome:IWGSC:3B:1:830829764:1 REF	690367908	690367928	+ [Positive strand]	163	GCTCCAGCGGGGGCGACCTGA	21	4	116	57.7586	-65.6	-56.5517	NO	N/A	0.009901
novel.294	3D dna:chromosome chromosome:IWGSC:3D:1:615552423:1 REF	523327221	523327241	+ [Positive strand]	163	GCTCCAGCGGGGGCGACCTGA	21	4	116	56.0345	-59.6	-51.3793	NO	N/A	0.009901
novel.514	6A dna:chromosome chromosome:IWGSC:6A:1:618079260:1 REF	185314697	185314717	+ [Positive strand]	163	TGATTGAGCCGCGCCAATATC	21	16	125	47.2	-57.4	-45.92	NO	N/A	0.009901
novel.544	6B dna:chromosome chromosome:IWGSC:6B:1:720988478:1 REF	240396092	240396112	+ [Positive strand]	163	TGATTGAGCCGCGCCAATATC	21	16	114	48.2456	-50.7	-44.4737	NO	N/A	0.009901
novel.580	6D dna:chromosome chromosome:IWGSC:6D:1:473592718:1 REF	141130136	141130156	+ [Positive strand]	163	TGATTGAGCCGCGCCAATATC	21	16	116	47.4138	-54.6	-47.069	NO	N/A	0.009901
novel.710	7D dna:chromosome chromosome:IWGSC:7D:1:638686055:1 REF	349946328	349946347	+ [Positive strand]	159	GACAACCGTAGAGATAGATC	20	13	88	44.3182	-25.3	-28.75	NO	N/A	0.039604
novel.129	2B dna:chromosome chromosome:IWGSC:2B:1:801256715:1 REF	210263893	210263910	- [Negative strand]	143	TTTGGATTGAAGGGAGCA	18	3	100	40	-56.2	-56.2	NO	N/A	0.009901
novel.10	1A dna:chromosome chromosome:IWGSC:1A:1:594102056:1 REF	403039847	403039867	- [Negative strand]	118	TGGAGAAGCAGGGCACGTGCA	21	9	138	55.7971	-73.8	-53.4783	NO	N/A	0.009901
novel.680	7B dna:chromosome chromosome:IWGSC:7B:1:750620385:1 REF	732433306	732433326	- [Negative strand]	116	TGAGAAAGGACTGCATCATCT	21	7	99	52.5253	-53.7	-54.2424	NO	N/A	0.009901
novel.312	4A dna:chromosome chromosome:IWGSC:4A:1:744588157:1 REF	472956433	472956453	- [Negative strand]	111	TGGACTGAAGGGAGCTCCCTC	21	3	202	50.4951	-102.9	-50.9406	NO	N/A	0.009901
novel.17	1A dna:chromosome chromosome:IWGSC:1A:1:594102056:1 REF	515766562	515766582	+ [Positive strand]	109	AGAATCTTGATGATGCTGCAT	21	7	171	45.614	-73.58	-43.0292	NO	N/A	0.009901
novel.46	1B dna:chromosome chromosome:IWGSC:1B:1:689851870:1 REF	566097781	566097801	+ [Positive strand]	109	AGAATCTTGATGATGCTGCAT	21	7	216	43.5185	-67.8	-31.3889	NO	N/A	0.009901
novel.72	1D dna:chromosome chromosome:IWGSC:1D:1:495453186:1 REF	418306162	418306182	+ [Positive strand]	109	AGAATCTTGATGATGCTGCAT	21	7	205	41.4634	-61.93	-30.2098	NO	N/A	0.009901
novel.593	7A dna:chromosome chromosome:IWGSC:7A:1:736706236:1 REF	8252501	8252521	+ [Positive strand]	109	AGAATCTTGATGATGCTGCAT	21	7	150	49.3333	-70.74	-47.16	NO	N/A	0.009901
novel.461	5D dna:chromosome chromosome:IWGSC:5D:1:566080677:1 REF	35660237	35660257	+ [Positive strand]	103	TCCGTAAACTAATATAAGAGA	21	14	69	31.8841	-20.91	-30.3043	NO	N/A	0.009901
novel.570	6D dna:chromosome chromosome:IWGSC:6D:1:473592718:1 REF	3749758	3749780	- [Negative strand]	89	CTTGGATATGGAAGTCTTCTTTT	23	6	73	39.726	-22.9	-31.3699	NO	N/A	0.019802
novel.181	2D dna:chromosome chromosome:IWGSC:2D:1:651852609:1 REF	289075538	289075558	- [Negative strand]	86	TGAGGAAGGACTGCATCATCA	21	7	74	47.2973	-26.7	-36.0811	NO	N/A	0.029703
novel.116	2B dna:chromosome chromosome:IWGSC:2B:1:801256715:1 REF	10788780	10788800	+ [Positive strand]	79	GGAACGTTGGCTGGCTCGAGG	21	4	103	62.1359	-58.2	-56.5049	NO	N/A	0.009901
novel.193	2D dna:chromosome chromosome:IWGSC:2D:1:651852609:1 REF	544951385	544951404	+ [Positive strand]	68	TAGTTCCCCCAAACACTTCA	20	1	64	45.3125	-23.5	-36.7188	NO	N/A	0.009901
novel.168	2D dna:chromosome chromosome:IWGSC:2D:1:651852609:1 REF	27917671	27917691	+ [Positive strand]	61	TGGATGTATCTAGACGTGTCT	21	2	167	34.7305	-63.86	-38.2395	NO	N/A	0.009901
novel.714	7D dna:chromosome chromosome:IWGSC:7D:1:638686055:1 REF	406333880	406333900	+ [Positive strand]	60	CTCGCCGGTCGCGCGTTCTCC	21	7	96	70.8333	-57.4	-59.7917	NO	N/A	0.009901
novel.163	2B dna:chromosome chromosome:IWGSC:2B:1:801256715:1 REF	777125026	777125045	- [Negative strand]	53	AAGTTTGTAAAGTTTGAATT	20	7	213	24.4131	-66.4	-31.1737	NO	N/A	0.009901
novel.407	5A dna:chromosome chromosome:IWGSC:5A:1:709773743:1 REF	590568775	590568794	- [Negative strand]	53	AAGTTTGTAAAGTTTGAATT	20	7	214	26.6355	-89.6	-41.8692	NO	N/A	0.009901
novel.192	2D dna:chromosome chromosome:IWGSC:2D:1:651852609:1 REF	544944058	544944079	+ [Positive strand]	50	ACTGAAGTGGTTTGAGGAGAAC	22	9	121	44.6281	-42.2	-34.876	NO	N/A	0.019802
novel.194	2D dna:chromosome chromosome:IWGSC:2D:1:651852609:1 REF	544951679	544951700	+ [Positive strand]	50	ACTGAAGTGGTTTGAGGAGAAC	22	9	121	45.4545	-45.1	-37.2727	NO	N/A	0.009901
novel.546	6B dna:chromosome chromosome:IWGSC:6B:1:720988478:1 REF	261845813	261845835	+ [Positive strand]	48	CCTCGCCGGCTGTGCGTCCACCT	23	13	82	73.1707	-53.8	-65.6098	NO	N/A	0.009901
novel.692	7D dna:chromosome chromosome:IWGSC:7D:1:638686055:1 REF	51801504	51801526	+ [Positive strand]	48	CCTCGCCGGCTGTGCGTCCACCT	23	13	82	75.6098	-53.4	-65.122	NO	N/A	0.009901
novel.241	3B dna:chromosome chromosome:IWGSC:3B:1:830829764:1 REF	58732351	58732368	+ [Positive strand]	47	GGTGGCTGTAGTTTAGTA	18	1	109	49.5413	-47.1	-43.211	NO	N/A	0.009901
novel.612	7A dna:chromosome chromosome:IWGSC:7A:1:736706236:1 REF	162489488	162489505	- [Negative strand]	43	ATCCGAGTGGCGGCACCA	18	2	80	52.5	-31.8	-39.75	NO	N/A	0.009901
novel.124	2B dna:chromosome chromosome:IWGSC:2B:1:801256715:1 REF	158881632	158881654	- [Negative strand]	42	CTCGCCGGTCGCGCGTTCTCCCT	23	7	82	74.3902	-49.7	-60.6098	NO	N/A	0.009901
novel.353	4B dna:chromosome chromosome:IWGSC:4B:1:673617499:1 REF	579888897	579888919	- [Negative strand]	42	CTCGCCGGTCGCGCGTTCTCCCT	23	7	74	74.3243	-44.9	-60.6757	NO	N/A	0.009901
novel.569	6B dna:chromosome chromosome:IWGSC:6B:1:720988478:1 REF	712109420	712109442	+ [Positive strand]	42	GGTTTTTTTGGATGTGCTCCTCT	23	1	74	37.8378	-38.5	-52.027	NO	N/A	0.009901
novel.638	7A dna:chromosome chromosome:IWGSC:7A:1:736706236:1 REF	699802426	699802448	- [Negative strand]	42	CTCGCCGGTCGCGCGTTCTCCCT	23	7	82	73.1707	-50.7	-61.8293	NO	N/A	0.009901
novel.131	2B dna:chromosome chromosome:IWGSC:2B:1:801256715:1 REF	376288322	376288339	+ [Positive strand]	41	CGGGGGGCATTCCGAGAA	18	2	102	49.0196	-39.3	-38.5294	NO	N/A	0.009901
novel.177	2D dna:chromosome chromosome:IWGSC:2D:1:651852609:1 REF	200013590	200013607	+ [Positive strand]	41	CGGGGGGCATTCCGAGAA	18	2	102	49.0196	-38.8	-38.0392	NO	N/A	0.009901
novel.694	7D dna:chromosome chromosome:IWGSC:7D:1:638686055:1 REF	67104712	67104732	+ [Positive strand]	41	TAAGCCTTAGTGAATATCTAC	21	3	81	37.037	-32.8	-40.4938	TGTAGATACTCCCTAAGGCTT(10) TGTAGATACTCCCTAAGGCT(10) TAGATACTCCCTAAGGCTTGG(10) AGATACTCCCTAAGGCTTGGG(10)	N/A	0.009901
novel.77	2A dna:chromosome chromosome:IWGSC:2A:1:780798557:1 REF	4205484	4205504	+ [Positive strand]	40	GCTTGACGTCGATGATCCCCA	21	3	96	67.7083	-44.4	-46.25	NO	N/A	0.029703
novel.166	2D dna:chromosome chromosome:IWGSC:2D:1:651852609:1 REF	5711550	5711570	+ [Positive strand]	40	GCTTGACGTCGATGATCCCCA	21	3	120	56.6667	-91.1	-75.9167	NO	N/A	0.009901
novel.601	7A dna:chromosome chromosome:IWGSC:7A:1:736706236:1 REF	71680051	71680071	- [Negative strand]	39	TGTAGATACTCCCTAAGGCTT	21	12	80	43.75	-29.6	-37	NO	N/A	0.009901
novel.604	7A dna:chromosome chromosome:IWGSC:7A:1:736706236:1 REF	72699176	72699196	- [Negative strand]	39	TGTAGATACTCCCTAAGGCTT	21	12	83	37.3494	-31.6	-38.0723	NO	N/A	0.009901
novel.718	7D dna:chromosome chromosome:IWGSC:7D:1:638686055:1 REF	595081560	595081580	+ [Positive strand]	39	AGAGAAAGCAATGCCAGATGA	21	4	252	44.4444	-120.27	-47.7262	NO	N/A	0.009901
novel.109	2A dna:chromosome chromosome:IWGSC:2A:1:780798557:1 REF	744683890	744683911	- [Negative strand]	38	GTTCTCCTCAAATCACTTCAGT	22	9	149	47.651	-77.8	-52.2148	NO	N/A	0.009901
novel.410	5A dna:chromosome chromosome:IWGSC:5A:1:709773743:1 REF	605356517	605356539	- [Negative strand]	38	CTCGTCGGTCGCGCGTCCTCCCT	23	11	81	72.8395	-52.5	-64.8148	NO	N/A	0.009901
novel.537	6B dna:chromosome chromosome:IWGSC:6B:1:720988478:1 REF	115692144	115692166	- [Negative strand]	38	CTCGTCGGTCGCGCGTCCTCCCT	23	11	81	74.0741	-50.1	-61.8518	NO	N/A	0.009901
novel.635	7A dna:chromosome chromosome:IWGSC:7A:1:736706236:1 REF	668294464	668294486	- [Negative strand]	38	CTCGTCGGTCGCGCGTCCTCCCT	23	11	81	74.0741	-52.3	-64.5679	NO	N/A	0.009901
novel.728	Un dna:chromosome chromosome:IWGSC:Un:1:480980714:1 REF	15957182	15957204	- [Negative strand]	38	CTCGTCGGTCGCGCGTCCTCCCT	23	11	81	76.5432	-54.9	-67.7778	NO	N/A	0.009901
novel.298	3D dna:chromosome chromosome:IWGSC:3D:1:615552423:1 REF	589438490	589438509	+ [Positive strand]	35	GCCCGTCTAGCTCAGTCGGT	20	12	78	50	-25.4	-32.5641	NO	N/A	0.049505
novel.308	4A dna:chromosome chromosome:IWGSC:4A:1:744588157:1 REF	269566396	269566413	+ [Positive strand]	34	AGCTGCTGTTGAAGTTCC	18	13	141	63.8298	-82.1	-58.2269	NO	N/A	0.009901
novel.61	1D dna:chromosome chromosome:IWGSC:1D:1:495453186:1 REF	325491979	325491999	- [Negative strand]	33	AATGTATTTTTTATGGCTTGG	21	3	110	50	-58.1	-52.8182	NO	N/A	0.009901
novel.120	2B dna:chromosome chromosome:IWGSC:2B:1:801256715:1 REF	135006717	135006737	- [Negative strand]	33	TCTTATACTGTGGGACGGAGG	21	12	69	42.029	-36.9	-53.4783	NO	N/A	0.009901
novel.195	2D dna:chromosome chromosome:IWGSC:2D:1:651852609:1 REF	556053344	556053364	+ [Positive strand]	33	TCTTATACTGTGGGACGGAGG	21	12	85	44.7059	-41.1	-48.3529	NO	N/A	0.009901
novel.205	3A dna:chromosome chromosome:IWGSC:3A:1:750843639:1 REF	7144147	7144167	- [Negative strand]	33	TTATGACTTCTCTTAGACAGT	21	4	112	42.8571	-51.6	-46.0714	NO	N/A	0.009901
novel.332	4A dna:chromosome chromosome:IWGSC:4A:1:744588157:1 REF	719139205	719139225	- [Negative strand]	33	TTATGACTTCTCTTAGACAGT	21	4	104	39.4231	-53.1	-51.0577	NO	N/A	0.009901
novel.393	5A dna:chromosome chromosome:IWGSC:5A:1:709773743:1 REF	316087092	316087112	- [Negative strand]	33	TCTTATACTGTGGGACGGAGG	21	12	75	42.6667	-35.7	-47.6	NO	N/A	0.009901
novel.427	5B dna:chromosome chromosome:IWGSC:5B:1:713149757:1 REF	97493983	97494003	- [Negative strand]	33	TCTTATACTGTGGGACGGAGG	21	12	60	41.6667	-39.2	-65.3333	NO	N/A	0.009901
novel.446	5B dna:chromosome chromosome:IWGSC:5B:1:713149757:1 REF	547499551	547499571	+ [Positive strand]	33	TCTTATACTGTGGGACGGAGG	21	12	72	50	-54.1	-75.1389	NO	N/A	0.009901
novel.508	6A dna:chromosome chromosome:IWGSC:6A:1:618079260:1 REF	68894549	68894569	- [Negative strand]	33	TCTTATACTGTGGGACGGAGG	21	12	97	37.1134	-50.11	-51.6598	NO	N/A	0.009901
novel.572	6D dna:chromosome chromosome:IWGSC:6D:1:473592718:1 REF	41538753	41538773	+ [Positive strand]	33	TCCGTCCCGTAATATAAGAGA	21	2	86	38.3721	-39	-45.3488	NO	N/A	0.009901
novel.618	7A dna:chromosome chromosome:IWGSC:7A:1:736706236:1 REF	209543735	209543755	+ [Positive strand]	33	TTGCCTGGCTCCCTGAATGCC	21	3	87	65.5172	-53.8	-61.8391	TTGGCATTGAGGGAGTCATGC(10) GCATTGAGGGAGTCATGCAGG(10)	N/A	0.009901
novel.706	7D dna:chromosome chromosome:IWGSC:7D:1:638686055:1 REF	199519390	199519410	+ [Positive strand]	33	TTGCCTGGCTCCCTGAATGCC	21	3	87	63.2184	-53.5	-61.4943	TTGGCATTGAGGGAGTCATGC(10) GCATTGAGGGAGTCATGCAGG(10)	N/A	0.009901
novel.399	5A dna:chromosome chromosome:IWGSC:5A:1:709773743:1 REF	474453548	474453566	+ [Positive strand]	32	TTCGTCGGACGAGCGTGCC	19	6	84	72.619	-57.2	-68.0952	NO	N/A	0.009901
novel.653	7B dna:chromosome chromosome:IWGSC:7B:1:750620385:1 REF	52667707	52667728	- [Negative strand]	32	TGGCTCTACCTAACTGCTGGGT	22	9	70	54.2857	-48.9	-69.8572	NO	N/A	0.009901
novel.300	4A dna:chromosome chromosome:IWGSC:4A:1:744588157:1 REF	5972178	5972198	- [Negative strand]	31	TCCGTTCCAGAATAGATGACC	21	15	72	33.3333	-42.9	-59.5833	NO	N/A	0.009901
novel.137	2B dna:chromosome chromosome:IWGSC:2B:1:801256715:1 REF	497790597	497790617	+ [Positive strand]	29	TTGAGTGACAATTAATATGGA	21	6	80	32.5	-37.8	-47.25	NO	N/A	0.009901
novel.400	5A dna:chromosome chromosome:IWGSC:5A:1:709773743:1 REF	495912905	495912927	- [Negative strand]	29	CTCGCCGGCTGTGCGTCCACCTT	23	11	78	69.2308	-37.2	-47.6923	NO	N/A	0.009901
novel.417	5A dna:chromosome chromosome:IWGSC:5A:1:709773743:1 REF	680473575	680473595	+ [Positive strand]	29	TTGAGTGACAATTAATATGGA	21	6	98	41.8367	-45.7	-46.6327	NO	N/A	0.009901
novel.516	6A dna:chromosome chromosome:IWGSC:6A:1:618079260:1 REF	479898927	479898949	- [Negative strand]	29	CTCGCCGGCTGTGCGTCCACCTT	23	11	82	73.1707	-52.1	-63.5366	NO	N/A	0.009901
novel.644	7A dna:chromosome chromosome:IWGSC:7A:1:736706236:1 REF	732437742	732437762	- [Negative strand]	29	TTGAGTGACAATTAATATGGA	21	6	82	42.6829	-35.4	-43.1707	NO	N/A	0.009901
novel.727	7D dna:chromosome chromosome:IWGSC:7D:1:638686055:1 REF	633932680	633932700	+ [Positive strand]	29	TTGAGTGACAATTAATATGGA	21	6	82	43.9024	-39.2	-47.8049	NO	N/A	0.009901
novel.45	1B dna:chromosome chromosome:IWGSC:1B:1:689851870:1 REF	566040615	566040633	+ [Positive strand]	28	TATGCGCTGCTCCGGCGAG	19	1	100	66	-59.01	-59.01	NO	N/A	0.009901
novel.218	3A dna:chromosome chromosome:IWGSC:3A:1:750843639:1 REF	275849926	275849946	+ [Positive strand]	28	TGTGCTCTTTCCTTCTTACCC	21	5	97	50.5155	-42.8	-44.1237	NO	N/A	0.009901
novel.283	3D dna:chromosome chromosome:IWGSC:3D:1:615552423:1 REF	170349164	170349184	- [Negative strand]	28	TGTGCTCTTTCCTTCTTACCC	21	5	101	51.4851	-39.5	-39.1089	NO	N/A	0.009901
novel.607	7A dna:chromosome chromosome:IWGSC:7A:1:736706236:1 REF	91921008	91921028	- [Negative strand]	28	TGTGCTCTTTCCTTCTTACCC	21	5	127	50.3937	-67.42	-53.0866	NO	N/A	0.009901
novel.651	7B dna:chromosome chromosome:IWGSC:7B:1:750620385:1 REF	41539453	41539473	+ [Positive strand]	28	TGTGCTCTTTCCTTCTTACCC	21	5	101	53.4653	-48.1	-47.6238	NO	N/A	0.009901
novel.699	7D dna:chromosome chromosome:IWGSC:7D:1:638686055:1 REF	90623132	90623152	+ [Positive strand]	28	TGTGCTCTTTCCTTCTTACCC	21	5	118	48.3051	-53.31	-45.178	NO	N/A	0.009901
novel.68	1D dna:chromosome chromosome:IWGSC:1D:1:495453186:1 REF	397289482	397289504	- [Negative strand]	27	TTCGCCGGTAGCGCGTTTTCCCT	23	14	67	64.1791	-29.8	-44.4776	NO	N/A	0.029703
novel.80	2A dna:chromosome chromosome:IWGSC:2A:1:780798557:1 REF	58157648	58157670	+ [Positive strand]	27	TTCGCCGGTAGCGCGTTTTCCCT	23	14	83	68.6747	-51.9	-62.5301	NO	N/A	0.009901
novel.82	2A dna:chromosome chromosome:IWGSC:2A:1:780798557:1 REF	84117035	84117057	- [Negative strand]	27	TTCGCCGGTAGCGCGTTTTCCCT	23	14	71	69.0141	-46.1	-64.9296	NO	N/A	0.009901
novel.133	2B dna:chromosome chromosome:IWGSC:2B:1:801256715:1 REF	448707083	448707105	- [Negative strand]	27	TTCGCCGGTAGCGCGTTTTCCCT	23	14	108	68.5185	-50.5	-46.7593	NO	N/A	0.009901
novel.296	3D dna:chromosome chromosome:IWGSC:3D:1:615552423:1 REF	562212101	562212123	+ [Positive strand]	27	TTCGCCGGTAGCGCGTTTTCCCT	23	14	83	69.8795	-50.7	-61.0843	NO	N/A	0.009901
novel.329	4A dna:chromosome chromosome:IWGSC:4A:1:744588157:1 REF	692400376	692400398	- [Negative strand]	27	TTCGCCGGTAGCGCGTTTTCCCT	23	14	83	72.2892	-54.8	-66.0241	NO	N/A	0.009901
novel.330	4A dna:chromosome chromosome:IWGSC:4A:1:744588157:1 REF	692407311	692407333	- [Negative strand]	27	TTCGCCGGTAGCGCGTTTTCCCT	23	14	83	72.2892	-54.8	-66.0241	NO	N/A	0.009901
novel.690	7D dna:chromosome chromosome:IWGSC:7D:1:638686055:1 REF	30006503	30006525	+ [Positive strand]	27	TTCGCCGGTAGCGCGTTTTCCCT	23	14	81	70.3704	-49.8	-61.4815	NO	N/A	0.009901
novel.732	Un dna:chromosome chromosome:IWGSC:Un:1:480980714:1 REF	50168517	50168539	+ [Positive strand]	27	TTCGCCGGTAGCGCGTTTTCCCT	23	14	83	72.2892	-54.8	-66.0241	NO	N/A	0.009901
novel.746	Un dna:chromosome chromosome:IWGSC:Un:1:480980714:1 REF	326249616	326249638	- [Negative strand]	27	TTCGCCGGTAGCGCGTTTTCCCT	23	14	83	72.2892	-54.8	-66.0241	NO	N/A	0.009901
novel.642	7A dna:chromosome chromosome:IWGSC:7A:1:736706236:1 REF	721467621	721467642	+ [Positive strand]	26	TCTGGCGAGGGACATACACTGT	22	6	98	56.1224	-53.4	-54.4898	NO	N/A	0.009901
novel.662	7B dna:chromosome chromosome:IWGSC:7B:1:750620385:1 REF	192373996	192374015	+ [Positive strand]	26	TTTCACGATGCTCCGGCGAG	20	1	99	68.6869	-54.1	-54.6465	NO	N/A	0.009901
novel.678	7B dna:chromosome chromosome:IWGSC:7B:1:750620385:1 REF	725693282	725693303	+ [Positive strand]	26	TCTGGCGAGGGACATACACTGT	22	6	87	57.4713	-50.4	-57.931	NO	N/A	0.009901
novel.725	7D dna:chromosome chromosome:IWGSC:7D:1:638686055:1 REF	625910947	625910968	+ [Positive strand]	26	TCTGGCGAGGGACATACACTGT	22	6	101	60.396	-55.9	-55.3465	NO	N/A	0.009901
novel.737	Un dna:chromosome chromosome:IWGSC:Un:1:480980714:1 REF	87810039	87810060	+ [Positive strand]	26	TCTGGCGAGGGACATACACTGT	22	6	87	57.4713	-46.8	-53.7931	NO	N/A	0.009901
novel.744	Un dna:chromosome chromosome:IWGSC:Un:1:480980714:1 REF	301397441	301397462	- [Negative strand]	26	TCTGGCGAGGGACATACACTGT	22	6	87	58.6207	-49.3	-56.6667	NO	N/A	0.009901
novel.745	Un dna:chromosome chromosome:IWGSC:Un:1:480980714:1 REF	319320180	319320201	+ [Positive strand]	26	TCTGGCGAGGGACATACACTGT	22	6	87	58.6207	-49.3	-56.6667	NO	N/A	0.009901
novel.317	4A dna:chromosome chromosome:IWGSC:4A:1:744588157:1 REF	609396071	609396091	+ [Positive strand]	25	AGCCGTTGAGATGAGATTACC	21	2	96	58.3333	-53.6	-55.8333	NO	N/A	0.009901
novel.492	5D dna:chromosome chromosome:IWGSC:5D:1:566080677:1 REF	537739165	537739187	+ [Positive strand]	25	TTCGAGATCTAACTTTGACCATT	23	1	205	39.0244	-96.6	-47.122	NO	N/A	0.009901
novel.75	1D dna:chromosome chromosome:IWGSC:1D:1:495453186:1 REF	490933707	490933729	+ [Positive strand]	23	GCGAACCTCAGAGGCCTTGGCCA	23	1	63	63.4921	-40	-63.4921	NO	N/A	0.009901
novel.174	2D dna:chromosome chromosome:IWGSC:2D:1:651852609:1 REF	121191588	121191605	+ [Positive strand]	23	TATCTGAGCTATTCCAGC	18	1	90	56.6667	-37.2	-41.3333	NO	N/A	0.019802
novel.212	3A dna:chromosome chromosome:IWGSC:3A:1:750843639:1 REF	61949743	61949761	+ [Positive strand]	23	TTCCGAATGGCTTGAAGCG	19	4	77	46.7532	-47	-61.039	NO	N/A	0.009901
novel.523	6A dna:chromosome chromosome:IWGSC:6A:1:618079260:1 REF	580664359	580664377	- [Negative strand]	23	TTCCGAATGGCTTGAAGCG	19	4	77	45.4545	-48.5	-62.987	NO	N/A	0.009901
novel.48	1B dna:chromosome chromosome:IWGSC:1B:1:689851870:1 REF	600974073	600974093	+ [Positive strand]	22	ATTTGTCTGAAATCAAACTTC	21	7	209	27.7512	-65.85	-31.5072	NO	N/A	0.009901
novel.73	1D dna:chromosome chromosome:IWGSC:1D:1:495453186:1 REF	425302321	425302341	- [Negative strand]	22	ATTTGTCTGAAATCAAACTTC	21	7	209	20.5742	-55.99	-26.7895	NO	N/A	0.009901
novel.202	2D dna:chromosome chromosome:IWGSC:2D:1:651852609:1 REF	624565571	624565591	+ [Positive strand]	22	ATTTGTCTGAAATCAAACTTC	21	7	214	28.5047	-66.9	-31.2617	NO	N/A	0.009901
novel.628	7A dna:chromosome chromosome:IWGSC:7A:1:736706236:1 REF	571260841	571260861	+ [Positive strand]	22	TGATACTAGAATAACAGAGCT	21	1	81	35.8025	-46.2	-57.037	NO	N/A	0.009901
novel.498	5D dna:chromosome chromosome:IWGSC:5D:1:566080677:1 REF	557415977	557415996	+ [Positive strand]	21	TTGAGATGAGATTACCCCAT	20	11	99	56.5657	-51.7	-52.2222	NO	N/A	0.009901
novel.525	6A dna:chromosome chromosome:IWGSC:6A:1:618079260:1 REF	596398842	596398862	+ [Positive strand]	21	GGGTCCTAGCTAGCTTGTCGA	21	2	98	54.0816	-43.1	-43.9796	NO	N/A	0.009901
novel.9	1A dna:chromosome chromosome:IWGSC:1A:1:594102056:1 REF	366114113	366114130	+ [Positive strand]	20	TATTGGCTCGGCTCACTC	18	4	97	52.5773	-51.6	-53.1959	NO	N/A	0.009901
novel.39	1B dna:chromosome chromosome:IWGSC:1B:1:689851870:1 REF	395058799	395058816	+ [Positive strand]	20	TATTGGCTCGGCTCACTC	18	4	97	52.5773	-51.6	-53.1959	NO	N/A	0.009901
novel.59	1D dna:chromosome chromosome:IWGSC:1D:1:495453186:1 REF	293792190	293792207	+ [Positive strand]	20	TATTGGCTCGGCTCACTC	18	4	97	52.5773	-51.6	-53.1959	NO	N/A	0.009901
novel.173	2D dna:chromosome chromosome:IWGSC:2D:1:651852609:1 REF	113567687	113567704	+ [Positive strand]	20	AGTTCCGGTTGTTGTTGC	18	4	94	52.1277	-33.6	-35.7447	NO	N/A	0.009901
novel.277	3D dna:chromosome chromosome:IWGSC:3D:1:615552423:1 REF	48821158	48821175	+ [Positive strand]	20	TATGTGAGCTTCAAGACA	18	2	76	39.4737	-26	-34.2105	NO	N/A	0.009901
novel.475	5D dna:chromosome chromosome:IWGSC:5D:1:566080677:1 REF	332422272	332422293	+ [Positive strand]	20	AGATTTGACCTTACATAACTGC	22	4	74	45.9459	-51	-68.9189	CAGTTATGTAAAGTCAAATCGCT(10)	N/A	0.009901
novel.493	5D dna:chromosome chromosome:IWGSC:5D:1:566080677:1 REF	549049657	549049678	+ [Positive strand]	20	GGTAGCCAGGGTGACTTGCCCA	22	11	102	55.8824	-57.2	-56.0784	NO	N/A	0.009901
novel.719	7D dna:chromosome chromosome:IWGSC:7D:1:638686055:1 REF	603243664	603243685	+ [Positive strand]	20	AGATTTGACCTTACATAACTGC	22	4	74	44.5946	-48.8	-65.9459	NO	N/A	0.009901
novel.756	Un dna:chromosome chromosome:IWGSC:Un:1:480980714:1 REF	409072716	409072733	+ [Positive strand]	20	TATTGGCTCGGCTCACTC	18	4	97	52.5773	-51.6	-53.1959	NO	N/A	0.009901
novel.14	1A dna:chromosome chromosome:IWGSC:1A:1:594102056:1 REF	483825727	483825747	- [Negative strand]	19	CTTTTCGGCGATTCTCCTAGA	21	9	210	45.7143	-152.8	-72.7619	NO	N/A	0.009901
novel.225	3A dna:chromosome chromosome:IWGSC:3A:1:750843639:1 REF	665987378	665987398	- [Negative strand]	19	CTTTTCGGCGATTCTCCTAGA	21	9	212	43.8679	-142.1	-67.0283	NO	N/A	0.009901
novel.307	4A dna:chromosome chromosome:IWGSC:4A:1:744588157:1 REF	260603759	260603779	- [Negative strand]	19	CTTTTCGGCGATTCTCCTAGA	21	9	204	42.6471	-139.1	-68.1863	NO	N/A	0.009901
novel.315	4A dna:chromosome chromosome:IWGSC:4A:1:744588157:1 REF	581755491	581755511	+ [Positive strand]	19	CTTTTCGGCGATTCTCCTAGA	21	9	218	43.1193	-149	-68.3486	NO	N/A	0.009901
novel.346	4B dna:chromosome chromosome:IWGSC:4B:1:673617499:1 REF	278048617	278048636	+ [Positive strand]	19	TAATAGGGACAGTCGGGGGT	20	2	80	63.75	-35.7	-44.625	NO	N/A	0.019802
novel.404	5A dna:chromosome chromosome:IWGSC:5A:1:709773743:1 REF	540363143	540363163	- [Negative strand]	19	CTTTTCGGCGATTCTCCTAGA	21	9	219	39.726	-121.5	-55.4795	NO	N/A	0.009901
novel.509	6A dna:chromosome chromosome:IWGSC:6A:1:618079260:1 REF	78961302	78961322	- [Negative strand]	19	CTTTTCGGCGATTCTCCTAGA	21	9	212	46.2264	-170.5	-80.4245	NO	N/A	0.009901
novel.535	6B dna:chromosome chromosome:IWGSC:6B:1:720988478:1 REF	56966379	56966399	+ [Positive strand]	19	TCTTATATTGTGGGACAGAGA	21	6	74	41.8919	-29.8	-40.2703	NO	N/A	0.009901
novel.540	6B dna:chromosome chromosome:IWGSC:6B:1:720988478:1 REF	145373298	145373315	+ [Positive strand]	19	TCCCTGCTGTCGACGCCA	18	3	85	63.5294	-37	-43.5294	NO	N/A	0.019802
novel.589	6D dna:chromosome chromosome:IWGSC:6D:1:473592718:1 REF	445769564	445769584	+ [Positive strand]	19	TCTTATATTGTGGGACAGAGA	21	6	71	43.662	-43.8	-61.6901	NO	N/A	0.009901
novel.619	7A dna:chromosome chromosome:IWGSC:7A:1:736706236:1 REF	232582957	232582977	- [Negative strand]	19	CTTTTCGGCGATTCTCCTAGA	21	9	206	42.233	-141.5	-68.6893	NO	N/A	0.009901
novel.34	1B dna:chromosome chromosome:IWGSC:1B:1:689851870:1 REF	193446814	193446836	+ [Positive strand]	18	GAGGTGCTCGCACTCGCCGGCAA	23	2	60	68.3333	-31.8	-53	NO	N/A	0.029703
novel.115	2B dna:chromosome chromosome:IWGSC:2B:1:801256715:1 REF	9120332	9120352	+ [Positive strand]	18	TCTGTAAACTTATATAAGAGC	21	16	89	31.4607	-54.6	-61.3483	NO	N/A	0.009901
novel.138	2B dna:chromosome chromosome:IWGSC:2B:1:801256715:1 REF	507809795	507809817	+ [Positive strand]	18	GAGGTGCTCGCACTCGCCGGCAA	23	2	84	72.619	-45.1	-53.6905	NO	N/A	0.039604
novel.403	5A dna:chromosome chromosome:IWGSC:5A:1:709773743:1 REF	528511558	528511577	+ [Positive strand]	18	GTGCTCGCTCTCTTCTGTCA	20	2	94	68.0851	-58.8	-62.5532	NO	N/A	0.009901
novel.413	5A dna:chromosome chromosome:IWGSC:5A:1:709773743:1 REF	620289847	620289866	- [Negative strand]	18	GAAGCTGCCAGCATGATCTA	20	9	119	53.7815	-66.4	-55.7983	NO	N/A	0.009901
novel.443	5B dna:chromosome chromosome:IWGSC:5B:1:713149757:1 REF	502494974	502494993	+ [Positive strand]	18	GTGCTCGCTCTCTTCTGTCA	20	2	94	69.1489	-61	-64.8936	NO	N/A	0.009901
novel.450	5B dna:chromosome chromosome:IWGSC:5B:1:713149757:1 REF	614463554	614463573	- [Negative strand]	18	GAAGCTGCCAGCATGATCTA	20	9	139	56.1151	-80.3	-57.7698	NO	N/A	0.009901
novel.474	5D dna:chromosome chromosome:IWGSC:5D:1:566080677:1 REF	299393453	299393473	- [Negative strand]	18	TCTGTAAACTTATATAAGAGC	21	16	87	29.8851	-44.3	-50.9195	NO	N/A	0.009901
novel.487	5D dna:chromosome chromosome:IWGSC:5D:1:566080677:1 REF	496357834	496357853	- [Negative strand]	18	GAAGCTGCCAGCATGATCTA	20	9	139	53.2374	-78.5	-56.4748	NO	N/A	0.009901
novel.584	6D dna:chromosome chromosome:IWGSC:6D:1:473592718:1 REF	284848656	284848675	+ [Positive strand]	18	ACATATCAGATTCGGATTTG	20	1	98	42.8571	-27.22	-27.7755	NO	N/A	0.039604
novel.667	7B dna:chromosome chromosome:IWGSC:7B:1:750620385:1 REF	417044208	417044228	+ [Positive strand]	18	CCGAAGTAGAGCATGGAAAAC	21	1	201	52.7363	-115.2	-57.3134	NO	N/A	0.009901
novel.674	7B dna:chromosome chromosome:IWGSC:7B:1:750620385:1 REF	653891981	653892001	+ [Positive strand]	18	GATGTCAAATCAGCCAATATA	21	3	83	31.3253	-21.2	-25.5422	NO	N/A	0.039604
novel.511	6A dna:chromosome chromosome:IWGSC:6A:1:618079260:1 REF	113538508	113538528	- [Negative strand]	17	TGCCTGGCTCCCTGTATGCCA	21	12	81	61.7284	-45.9	-56.6667	NO	N/A	0.009901
novel.542	6B dna:chromosome chromosome:IWGSC:6B:1:720988478:1 REF	177276202	177276222	- [Negative strand]	17	TGCCTGGCTCCCTGTATGCCA	21	12	96	59.375	-53.4	-55.625	NO	N/A	0.009901
novel.622	7A dna:chromosome chromosome:IWGSC:7A:1:736706236:1 REF	438858760	438858780	- [Negative strand]	17	TGCCTGGCTCCCTGTATGCCA	21	12	97	52.5773	-51.5	-53.0928	NO	N/A	0.009901
novel.665	7B dna:chromosome chromosome:IWGSC:7B:1:750620385:1 REF	383734780	383734800	- [Negative strand]	17	TGCCTGGCTCCCTGTATGCCA	21	12	97	53.6082	-52.9	-54.5361	NO	N/A	0.009901
novel.676	7B dna:chromosome chromosome:IWGSC:7B:1:750620385:1 REF	683388763	683388784	- [Negative strand]	17	CTCGCCGGCTGTGCGTCCACCT	22	15	80	73.75	-48.7	-60.875	NO	N/A	0.009901
novel.712	7D dna:chromosome chromosome:IWGSC:7D:1:638686055:1 REF	388698674	388698694	- [Negative strand]	17	TGCCTGGCTCCCTGTATGCCA	21	12	97	53.6082	-52.9	-54.5361	NO	N/A	0.009901
novel.22	1A dna:chromosome chromosome:IWGSC:1A:1:594102056:1 REF	585969555	585969573	- [Negative strand]	16	TTCCGAATGACTTGAAGCA	19	6	95	42.1053	-49	-51.5789	NO	N/A	0.009901
novel.146	2B dna:chromosome chromosome:IWGSC:2B:1:801256715:1 REF	651559765	651559785	+ [Positive strand]	16	CGTGAAGTGCTTGCAAGGAAC	21	15	127	41.7323	-38.3	-30.1575	NO	N/A	0.009901
novel.158	2B dna:chromosome chromosome:IWGSC:2B:1:801256715:1 REF	748303417	748303437	+ [Positive strand]	16	CGTGAAGTGCTTGCAAGGAAC	21	15	65	49.2308	-22.4	-34.4615	NO	N/A	0.019802
novel.162	2B dna:chromosome chromosome:IWGSC:2B:1:801256715:1 REF	772062269	772062289	+ [Positive strand]	16	TGCTCTCCACAGGCTTTCTTG	21	6	123	60.1626	-69.2	-56.2602	NO	N/A	0.009901
novel.231	3A dna:chromosome chromosome:IWGSC:3A:1:750843639:1 REF	741660253	741660273	+ [Positive strand]	16	ATGCAGCATCATCAAGATTCC	21	3	205	48.2927	-85.1	-41.5122	NO	N/A	0.009901
novel.271	3B dna:chromosome chromosome:IWGSC:3B:1:830829764:1 REF	818985890	818985910	+ [Positive strand]	16	ATGCAGCATCATCAAGATTCC	21	3	202	49.0099	-85.4	-42.2772	NO	N/A	0.009901
novel.299	4A dna:chromosome chromosome:IWGSC:4A:1:744588157:1 REF	2764693	2764711	- [Negative strand]	16	TTCCGAATGACTTGAAGCA	19	6	77	41.5584	-38.9	-50.5195	NO	N/A	0.009901
novel.365	4D dna:chromosome chromosome:IWGSC:4D:1:509857067:1 REF	91807591	91807608	- [Negative strand]	16	AAAGGCTGGCGCGGGCTC	18	4	162	61.1111	-82	-50.6173	NO	N/A	0.009901
novel.503	6A dna:chromosome chromosome:IWGSC:6A:1:618079260:1 REF	29801332	29801350	+ [Positive strand]	16	TTCCGAATGACTTGAAGCA	19	6	96	45.8333	-67.6	-70.4167	NO	N/A	0.009901
novel.526	6A dna:chromosome chromosome:IWGSC:6A:1:618079260:1 REF	612589886	612589907	- [Negative strand]	16	TGACCCTGAGGCACTCATACCG	22	2	105	53.3333	-61.5	-58.5714	NO	N/A	0.009901
novel.565	6B dna:chromosome chromosome:IWGSC:6B:1:720988478:1 REF	684391647	684391665	- [Negative strand]	16	TTGTAAAGCTCTTTTGTCG	19	3	70	48.5714	-24.3	-34.7143	NO	N/A	0.029703
novel.594	7A dna:chromosome chromosome:IWGSC:7A:1:736706236:1 REF	12922291	12922309	+ [Positive strand]	16	TTCCGAATGACTTGAAGCA	19	6	79	45.5696	-36.6	-46.3291	NO	N/A	0.009901
novel.598	7A dna:chromosome chromosome:IWGSC:7A:1:736706236:1 REF	47528718	47528736	- [Negative strand]	16	TTCCGAATGACTTGAAGCA	19	6	95	41.0526	-48.2	-50.7368	NO	N/A	0.009901
novel.648	7B dna:chromosome chromosome:IWGSC:7B:1:750620385:1 REF	28051995	28052013	- [Negative strand]	16	TTCCGAATGACTTGAAGCA	19	6	139	43.1655	-65.4	-47.0504	NO	N/A	0.009901
novel.105	2A dna:chromosome chromosome:IWGSC:2A:1:780798557:1 REF	707747485	707747503	+ [Positive strand]	15	TGGACGAGGATGTGCAGCT	19	3	104	57.6923	-67.2	-64.6154	NO	N/A	0.009901
novel.150	2B dna:chromosome chromosome:IWGSC:2B:1:801256715:1 REF	680766704	680766722	+ [Positive strand]	15	TGGACGAGGATGTGCAGCT	19	3	104	55.7692	-68.1	-65.4808	NO	N/A	0.009901
novel.196	2D dna:chromosome chromosome:IWGSC:2D:1:651852609:1 REF	568229243	568229261	+ [Positive strand]	15	TGGACGAGGATGTGCAGCT	19	3	91	58.2418	-62.1	-68.2418	NO	N/A	0.009901
novel.239	3B dna:chromosome chromosome:IWGSC:3B:1:830829764:1 REF	55779232	55779252	+ [Positive strand]	15	TCCAGATCGATTGGCAAAGTA	21	5	130	63.0769	-62.5	-48.0769	NO	N/A	0.009901
novel.303	4A dna:chromosome chromosome:IWGSC:4A:1:744588157:1 REF	32628978	32628998	- [Negative strand]	15	TCGGTCCTAAAATAAGTGTCT	21	5	99	36.3636	-53.7	-54.2424	NO	N/A	0.009901
novel.304	4A dna:chromosome chromosome:IWGSC:4A:1:744588157:1 REF	153245948	153245968	+ [Positive strand]	15	TTTGGACAACTGAGTAGCTCT	21	14	172	37.7907	-83.51	-48.5523	NO	N/A	0.009901
novel.350	4B dna:chromosome chromosome:IWGSC:4B:1:673617499:1 REF	400685367	400685387	+ [Positive strand]	15	TTTGGACAACTGAGTAGCTCT	21	14	164	37.8049	-95.2	-58.0488	NO	N/A	0.009901
novel.351	4B dna:chromosome chromosome:IWGSC:4B:1:673617499:1 REF	409747488	409747508	+ [Positive strand]	15	TCGGTCCTAAAATAAGTGTCT	21	5	95	38.9474	-49.3	-51.8947	NO	N/A	0.009901
novel.364	4D dna:chromosome chromosome:IWGSC:4D:1:509857067:1 REF	57877819	57877839	+ [Positive strand]	15	TTTGGACAACTGAGTAGCTCT	21	14	157	31.8471	-58.65	-37.3567	NO	N/A	0.009901
novel.376	4D dna:chromosome chromosome:IWGSC:4D:1:509857067:1 REF	320043221	320043241	- [Negative strand]	15	TTTGGACAACTGAGTAGCTCT	21	14	165	36.9697	-83.1	-50.3636	NO	N/A	0.009901
novel.445	5B dna:chromosome chromosome:IWGSC:5B:1:713149757:1 REF	531874470	531874490	- [Negative strand]	15	TCGGTCCTAAAATAAGTGTCT	21	5	73	32.8767	-21.63	-29.6301	NO	N/A	0.009901
novel.448	5B dna:chromosome chromosome:IWGSC:5B:1:713149757:1 REF	610499051	610499070	+ [Positive strand]	15	AGCTTGGACGAGGATGTGCA	20	2	98	56.1224	-61.9	-63.1633	NO	N/A	0.009901
novel.485	5D dna:chromosome chromosome:IWGSC:5D:1:566080677:1 REF	494214847	494214866	+ [Positive strand]	15	AGCTTGGACGAGGATGTGCA	20	2	82	58.5366	-45.4	-55.3659	NO	N/A	0.009901
novel.532	6B dna:chromosome chromosome:IWGSC:6B:1:720988478:1 REF	48894467	48894487	- [Negative strand]	15	TTTGGACAACTGAGTAGCTCT	21	14	162	32.7161	-61.9	-38.2099	NO	N/A	0.009901
novel.533	6B dna:chromosome chromosome:IWGSC:6B:1:720988478:1 REF	48958417	48958437	- [Negative strand]	15	TTTGGACAACTGAGTAGCTCT	21	14	162	32.7161	-60.3	-37.2222	NO	N/A	0.009901
novel.534	6B dna:chromosome chromosome:IWGSC:6B:1:720988478:1 REF	49001540	49001560	- [Negative strand]	15	TTTGGACAACTGAGTAGCTCT	21	14	162	33.9506	-60	-37.037	NO	N/A	0.009901
novel.579	6D dna:chromosome chromosome:IWGSC:6D:1:473592718:1 REF	121579157	121579177	+ [Positive strand]	15	TCGGTCCTAAAATAAGTGTCT	21	5	99	34.3434	-36.5	-36.8687	NO	N/A	0.009901
novel.33	1B dna:chromosome chromosome:IWGSC:1B:1:689851870:1 REF	128576010	128576028	- [Negative strand]	14	TTGAATTTCCTCTATAAGT	19	10	99	27.2727	-49.1	-49.596	NO	N/A	0.009901
novel.164	2B dna:chromosome chromosome:IWGSC:2B:1:801256715:1 REF	781616261	781616279	- [Negative strand]	14	TTGAATTTCCTCTATAAGT	19	10	99	28.2828	-45.6	-46.0606	NO	N/A	0.009901
novel.237	3B dna:chromosome chromosome:IWGSC:3B:1:830829764:1 REF	50948783	50948801	- [Negative strand]	14	TTGAATTTCCTCTATAAGT	19	10	99	28.2828	-45.7	-46.1616	NO	N/A	0.009901
novel.240	3B dna:chromosome chromosome:IWGSC:3B:1:830829764:1 REF	57551850	57551868	+ [Positive strand]	14	TTGAATTTCCTCTATAAGT	19	10	97	27.835	-44.9	-46.2887	NO	N/A	0.009901
novel.387	5A dna:chromosome chromosome:IWGSC:5A:1:709773743:1 REF	79718577	79718597	- [Negative strand]	14	CTTATACTTAGGAACAGAGGG	21	8	166	28.9157	-64.1	-38.6145	NO	N/A	0.009901
novel.449	5B dna:chromosome chromosome:IWGSC:5B:1:713149757:1 REF	613420737	613420755	+ [Positive strand]	14	TTGAATTTCCTCTATAAGT	19	10	99	28.2828	-45.4	-45.8586	NO	N/A	0.009901
novel.453	5B dna:chromosome chromosome:IWGSC:5B:1:713149757:1 REF	703724083	703724101	+ [Positive strand]	14	TTGAATTTCCTCTATAAGT	19	10	87	28.7356	-32.7	-37.5862	NO	N/A	0.009901
novel.482	5D dna:chromosome chromosome:IWGSC:5D:1:566080677:1 REF	448930298	448930318	+ [Positive strand]	14	TCGAACAACTGGATGTATTGG	21	3	102	48.0392	-33.6	-32.9412	NO	N/A	0.029703
novel.488	5D dna:chromosome chromosome:IWGSC:5D:1:566080677:1 REF	501458580	501458598	+ [Positive strand]	14	TTGAATTTCCTCTATAAGT	19	10	93	30.1075	-47.7	-51.2903	NO	N/A	0.009901
novel.588	6D dna:chromosome chromosome:IWGSC:6D:1:473592718:1 REF	442845530	442845548	- [Negative strand]	14	TTGAATTTCCTCTATAAGT	19	10	99	28.2828	-51.7	-52.2222	NO	N/A	0.009901
novel.623	7A dna:chromosome chromosome:IWGSC:7A:1:736706236:1 REF	448351981	448352001	+ [Positive strand]	14	CATCCCCTTCGCCGGCTGCGT	21	1	82	70.7317	-53	-64.6342	NO	N/A	0.009901
novel.639	7A dna:chromosome chromosome:IWGSC:7A:1:736706236:1 REF	700050793	700050810	+ [Positive strand]	14	AGTGGATGTATCTAGACA	18	16	97	45.3608	-36.6	-37.732	NO	N/A	0.019802
novel.689	7D dna:chromosome chromosome:IWGSC:7D:1:638686055:1 REF	23025124	23025142	+ [Positive strand]	14	TTGAATTTCCTCTATAAGT	19	10	99	28.2828	-49.1	-49.596	NO	N/A	0.009901
novel.741	Un dna:chromosome chromosome:IWGSC:Un:1:480980714:1 REF	188897351	188897369	+ [Positive strand]	14	TTGAATTTCCTCTATAAGT	19	10	99	26.2626	-46.5	-46.9697	NO	N/A	0.009901
novel.2	1A dna:chromosome chromosome:IWGSC:1A:1:594102056:1 REF	158505398	158505415	+ [Positive strand]	13	TCCCCACGGACGGCGCCA	18	3	97	60.8247	-39.92	-41.1546	NO	N/A	0.009901
novel.12	1A dna:chromosome chromosome:IWGSC:1A:1:594102056:1 REF	452457410	452457429	+ [Positive strand]	13	GGTACAGATGCAGACTTCGA	20	1	114	43.8597	-36.5	-32.0175	NO	N/A	0.009901
novel.90	2A dna:chromosome chromosome:IWGSC:2A:1:780798557:1 REF	208153091	208153108	+ [Positive strand]	13	AACATGGGGATGTAGCTT	18	3	108	40.7407	-35.9	-33.2407	NO	N/A	0.009901
novel.228	3A dna:chromosome chromosome:IWGSC:3A:1:750843639:1 REF	711401556	711401576	+ [Positive strand]	13	CCTTATATTGTGGGACGGAGG	21	11	75	34.6667	-40	-53.3333	NO	N/A	0.009901
novel.254	3B dna:chromosome chromosome:IWGSC:3B:1:830829764:1 REF	622401357	622401377	- [Negative strand]	13	CCTTATATTGTGGGACGGAGG	21	11	83	38.5542	-40.7	-49.0361	NO	N/A	0.009901
novel.318	4A dna:chromosome chromosome:IWGSC:4A:1:744588157:1 REF	609462123	609462143	+ [Positive strand]	13	AGCTGTTGAGATGAGATTACC	21	4	94	56.383	-59.3	-63.0851	NO	N/A	0.009901
novel.380	4D dna:chromosome chromosome:IWGSC:4D:1:509857067:1 REF	430891285	430891305	- [Negative strand]	13	TCTGTAAACTAACATAAGAGT	21	4	65	36.9231	-34.9	-53.6923	NO	N/A	0.009901
novel.397	5A dna:chromosome chromosome:IWGSC:5A:1:709773743:1 REF	391516070	391516090	+ [Positive strand]	13	CCTTATATTGTGGGACGGAGG	21	11	85	40	-50	-58.8235	NO	N/A	0.009901
novel.444	5B dna:chromosome chromosome:IWGSC:5B:1:713149757:1 REF	507633363	507633383	+ [Positive strand]	13	TACCCTCGCCGGAGCAGCGTG	21	2	63	73.0159	-43.7	-69.3651	NO	N/A	0.009901
novel.456	5B dna:chromosome chromosome:IWGSC:5B:1:713149757:1 REF	711070977	711070997	+ [Positive strand]	13	AGCTGTTGAGATGAGATTACC	21	4	100	57	-52.9	-52.9	NO	N/A	0.009901
novel.476	5D dna:chromosome chromosome:IWGSC:5D:1:566080677:1 REF	357546077	357546098	- [Negative strand]	13	TTCTAATTCGTCAGATATTATT	22	8	134	32.0896	-39.3	-29.3284	NO	N/A	0.009901
novel.497	5D dna:chromosome chromosome:IWGSC:5D:1:566080677:1 REF	557400495	557400515	+ [Positive strand]	13	AGCTGTTGAGATGAGATTACC	21	4	94	55.3192	-56.6	-60.2128	NO	N/A	0.009901
novel.501	6A dna:chromosome chromosome:IWGSC:6A:1:618079260:1 REF	7169687	7169707	- [Negative strand]	13	CCTTATATTGTGGGACGGAGG	21	11	70	42.8571	-38.3	-54.7143	NO	N/A	0.009901
novel.505	6A dna:chromosome chromosome:IWGSC:6A:1:618079260:1 REF	34290510	34290530	- [Negative strand]	13	TTGTGGAACGTGGAGAACATC	21	4	102	44.1176	-32.1	-31.4706	NO	N/A	0.009901
novel.506	6A dna:chromosome chromosome:IWGSC:6A:1:618079260:1 REF	34401290	34401310	- [Negative strand]	13	TTGTGGAACGTGGAGAACATC	21	4	102	45.098	-32.1	-31.4706	NO	N/A	0.019802
novel.564	6B dna:chromosome chromosome:IWGSC:6B:1:720988478:1 REF	683476117	683476139	+ [Positive strand]	13	TTTGCCGTCTGTAATAAAAATGC	23	1	157	38.2166	-98.4	-62.6752	NO	N/A	0.009901
novel.571	6D dna:chromosome chromosome:IWGSC:6D:1:473592718:1 REF	35027444	35027464	- [Negative strand]	13	TCTGTAAACTAACATAAGAGT	21	4	61	24.5902	-21.6	-35.4098	NO	N/A	0.009901
novel.587	6D dna:chromosome chromosome:IWGSC:6D:1:473592718:1 REF	409285152	409285172	- [Negative strand]	13	CCTTATATTGTGGGACGGAGG	21	11	77	45.4545	-39.4	-51.1688	NO	N/A	0.009901
novel.698	7D dna:chromosome chromosome:IWGSC:7D:1:638686055:1 REF	89282240	89282260	+ [Positive strand]	13	CCTTATATTGTGGGACGGAGG	21	11	85	42.3529	-46.4	-54.5882	NO	N/A	0.009901
novel.730	Un dna:chromosome chromosome:IWGSC:Un:1:480980714:1 REF	17278941	17278961	+ [Positive strand]	13	TGCCGGTGTGCGCGAGCTCCT	21	1	82	74.3902	-57.9	-70.6098	NO	N/A	0.009901
novel.734	Un dna:chromosome chromosome:IWGSC:Un:1:480980714:1 REF	79941706	79941726	+ [Positive strand]	13	CCTTATATTGTGGGACGGAGG	21	11	88	45.4545	-55.2	-62.7273	NO	N/A	0.009901
novel.738	Un dna:chromosome chromosome:IWGSC:Un:1:480980714:1 REF	101998396	101998416	- [Negative strand]	13	TTGTGGAACGTGGAGAACATC	21	4	87	42.5287	-32.2	-37.0115	NO	N/A	0.009901
novel.1	1A dna:chromosome chromosome:IWGSC:1A:1:594102056:1 REF	29280974	29280994	- [Negative strand]	12	TCCGTCCCGCAATATAAGATC	21	4	72	38.8889	-33.2	-46.1111	NO	N/A	0.009901
novel.30	1B dna:chromosome chromosome:IWGSC:1B:1:689851870:1 REF	92883520	92883540	+ [Positive strand]	12	CGGACAGTTTATTTTGTGATT	21	7	188	43.617	-64.9	-34.5213	NO	N/A	0.009901
novel.43	1B dna:chromosome chromosome:IWGSC:1B:1:689851870:1 REF	474754546	474754566	+ [Positive strand]	12	CCGTCGAGCAGGAGATCCGGT	21	2	104	71.1539	-66.5	-63.9423	NO	N/A	0.009901
novel.63	1D dna:chromosome chromosome:IWGSC:1D:1:495453186:1 REF	352416967	352416987	+ [Positive strand]	12	CCGTCGAGCAGGAGATCCGGT	21	2	62	72.5807	-47.6	-76.7742	NO	N/A	0.009901
novel.123	2B dna:chromosome chromosome:IWGSC:2B:1:801256715:1 REF	153764855	153764875	+ [Positive strand]	12	AAACTGTCTTGGATTTCCATC	21	1	207	39.1304	-89.14	-43.0628	NO	N/A	0.009901
novel.155	2B dna:chromosome chromosome:IWGSC:2B:1:801256715:1 REF	732349362	732349382	- [Negative strand]	12	TCCGTGAACTAATATAAGAGC	21	12	64	39.0625	-51.2	-80	NO	N/A	0.009901
novel.206	3A dna:chromosome chromosome:IWGSC:3A:1:750843639:1 REF	7927859	7927879	+ [Positive strand]	12	CAAAGCATCTTGGTTGCCACA	21	2	200	40	-76.83	-38.415	NO	N/A	0.009901
novel.221	3A dna:chromosome chromosome:IWGSC:3A:1:750843639:1 REF	536438918	536438938	- [Negative strand]	12	TCCGTCCTGTAATATAAGAAC	21	5	90	37.7778	-32.8	-36.4444	NO	N/A	0.009901
novel.265	3B dna:chromosome chromosome:IWGSC:3B:1:830829764:1 REF	758194154	758194176	+ [Positive strand]	12	CCTCGCCGGTTGCGCGTCCACCT	23	4	80	75	-56	-70	NO	N/A	0.009901
novel.582	6D dna:chromosome chromosome:IWGSC:6D:1:473592718:1 REF	254150373	254150393	+ [Positive strand]	12	TCCGTTAACTAATATAAGAGC	21	3	91	31.8681	-30.2	-33.1868	NO	N/A	0.009901
novel.697	7D dna:chromosome chromosome:IWGSC:7D:1:638686055:1 REF	78617077	78617099	+ [Positive strand]	12	AGGAGAGCGCGCCGCCGTCAAGT	23	1	83	75.9036	-54.9	-66.1446	NO	N/A	0.009901
novel.19	1A dna:chromosome chromosome:IWGSC:1A:1:594102056:1 REF	533778642	533778660	- [Negative strand]	11	TGGCGATGATGATAAATTT	19	5	107	34.5794	-27.1	-25.3271	NO	N/A	0.009901
novel.23	1B dna:chromosome chromosome:IWGSC:1B:1:689851870:1 REF	9707436	9707456	- [Negative strand]	11	TCCGTCCCATACTATAAGAGC	21	8	73	42.4657	-34.46	-47.2055	NO	N/A	0.009901
novel.24	1B dna:chromosome chromosome:IWGSC:1B:1:689851870:1 REF	9709649	9709669	- [Negative strand]	11	TCCGTCCCATACTATAAGAGC	21	8	73	42.4657	-34.46	-47.2055	NO	N/A	0.009901
novel.41	1B dna:chromosome chromosome:IWGSC:1B:1:689851870:1 REF	437834565	437834585	- [Negative strand]	11	ATGTATTTTTTATGGCTTGGG	21	2	92	48.913	-43.3	-47.0652	NO	N/A	0.009901
novel.99	2A dna:chromosome chromosome:IWGSC:2A:1:780798557:1 REF	618169808	618169830	- [Negative strand]	11	TTGCCGTCTGTAATAAAAAAAGC	23	6	78	42.3077	-54.5	-69.8718	NO	N/A	0.009901
novel.110	2A dna:chromosome chromosome:IWGSC:2A:1:780798557:1 REF	751007291	751007309	- [Negative strand]	11	TTGTCGCTGATTTAGTATT	19	5	85	42.3529	-66.9	-78.7059	NO	N/A	0.009901
novel.122	2B dna:chromosome chromosome:IWGSC:2B:1:801256715:1 REF	149837482	149837502	- [Negative strand]	11	TCCGTCCCATACTATAAGAGC	21	8	72	48.6111	-36.62	-50.8611	NO	N/A	0.009901
novel.147	2B dna:chromosome chromosome:IWGSC:2B:1:801256715:1 REF	651621222	651621241	+ [Positive strand]	11	GAGTTCTCCCAAACACTTCA	20	7	76	47.3684	-26	-34.2105	NO	N/A	0.009901
novel.230	3A dna:chromosome chromosome:IWGSC:3A:1:750843639:1 REF	719906936	719906958	- [Negative strand]	11	TTGCCGTCTGTAATAAAAAAAGC	23	6	82	39.0244	-53.7	-65.4878	NO	N/A	0.009901
novel.266	3B dna:chromosome chromosome:IWGSC:3B:1:830829764:1 REF	777812188	777812208	+ [Positive strand]	11	ACTCTTATATTAGTTAACAGA	21	2	68	32.3529	-39.3	-57.7941	NO	N/A	0.009901
novel.275	3D dna:chromosome chromosome:IWGSC:3D:1:615552423:1 REF	30328359	30328380	+ [Positive strand]	11	GGTGAGCGCGTCGCCGTCGAAC	22	6	88	69.3182	-52.1	-59.2045	NO	N/A	0.009901
novel.290	3D dna:chromosome chromosome:IWGSC:3D:1:615552423:1 REF	414916078	414916100	+ [Positive strand]	11	ATAAACATTGTACGTGTCTGGTG	23	1	113	48.6726	-33.6	-29.7345	NO	N/A	0.039604
novel.333	4A dna:chromosome chromosome:IWGSC:4A:1:744588157:1 REF	724480814	724480836	+ [Positive strand]	11	TTGCCGTCTGTAATAAAAAAAGC	23	6	108	42.5926	-79.2	-73.3333	NO	N/A	0.009901
novel.334	4A dna:chromosome chromosome:IWGSC:4A:1:744588157:1 REF	724491576	724491598	- [Negative strand]	11	TTGCCGTCTGTAATAAAAAAAGC	23	6	159	38.9937	-103.2	-64.9057	NO	N/A	0.009901
novel.363	4D dna:chromosome chromosome:IWGSC:4D:1:509857067:1 REF	48537903	48537921	- [Negative strand]	11	TTGTCGCTGATTTAGTATT	19	5	81	35.8025	-53.4	-65.9259	NO	N/A	0.009901
novel.394	5A dna:chromosome chromosome:IWGSC:5A:1:709773743:1 REF	326299668	326299688	+ [Positive strand]	11	AGACACGGGCTGTTCACGAGG	21	1	76	75	-60.3	-79.3421	NO	N/A	0.009901
novel.420	5B dna:chromosome chromosome:IWGSC:5B:1:713149757:1 REF	15186278	15186298	+ [Positive strand]	11	TCATAAGTAAGGAAGACCACA	21	1	84	38.0952	-22.4	-26.6667	NO	N/A	0.019802
novel.451	5B dna:chromosome chromosome:IWGSC:5B:1:713149757:1 REF	694314419	694314439	+ [Positive strand]	11	ATGAAGTAGAGCAGAGACCTC	21	11	80	53.75	-48.7	-60.875	AGGTGCCTGACCTACTTCATC(10)	N/A	0.009901
novel.477	5D dna:chromosome chromosome:IWGSC:5D:1:566080677:1 REF	387192746	387192767	+ [Positive strand]	11	GGTGAGCGCGTCGCCGTCGAAC	22	6	76	71.0526	-51.1	-67.2368	NO	N/A	0.009901
novel.528	6B dna:chromosome chromosome:IWGSC:6B:1:720988478:1 REF	37242078	37242100	- [Negative strand]	11	GGTGAGCGCGTCGCCGTCGAACG	23	6	80	77.5	-60.3	-75.375	NO	N/A	0.009901
novel.554	6B dna:chromosome chromosome:IWGSC:6B:1:720988478:1 REF	516878405	516878425	- [Negative strand]	11	TGTTCTGAAGAAACTGTCACC	21	4	84	38.0952	-46	-54.7619	NO	N/A	0.009901
novel.591	6D dna:chromosome chromosome:IWGSC:6D:1:473592718:1 REF	457040902	457040922	+ [Positive strand]	11	GATTTGACCTTACATAACTGT	21	1	74	45.9459	-41.2	-55.6757	NO	N/A	0.009901
novel.611	7A dna:chromosome chromosome:IWGSC:7A:1:736706236:1 REF	155649724	155649745	+ [Positive strand]	11	GGTGAGCGCGTCGCCGTCGAAC	22	6	82	70.7317	-53.2	-64.8781	NO	N/A	0.009901
novel.613	7A dna:chromosome chromosome:IWGSC:7A:1:736706236:1 REF	171248074	171248094	+ [Positive strand]	11	GGCGACAACTGCATTACTTGC	21	3	81	41.9753	-27.8	-34.321	NO	N/A	0.019802
novel.624	7A dna:chromosome chromosome:IWGSC:7A:1:736706236:1 REF	467421679	467421699	+ [Positive strand]	11	TCCGTCCCATACTATAAGAGC	21	8	85	40	-54.9	-64.5882	NO	N/A	0.009901
novel.629	7A dna:chromosome chromosome:IWGSC:7A:1:736706236:1 REF	580475521	580475542	+ [Positive strand]	11	TGACGAGCTCTGAGCAAAAAAG	22	1	108	39.8148	-49.9	-46.2037	NO	N/A	0.009901
novel.634	7A dna:chromosome chromosome:IWGSC:7A:1:736706236:1 REF	648372194	648372214	+ [Positive strand]	11	TCCGTCCCATACTATAAGAGC	21	8	85	40	-50.8	-59.7647	NO	N/A	0.009901
novel.637	7A dna:chromosome chromosome:IWGSC:7A:1:736706236:1 REF	688190604	688190624	+ [Positive strand]	11	AAGAGAAAGCAATGCCAGATG	21	3	200	32	-64.7	-32.35	NO	N/A	0.009901
novel.646	7B dna:chromosome chromosome:IWGSC:7B:1:750620385:1 REF	9130407	9130426	+ [Positive strand]	11	TGTAGATACTCCCTAAGGCT	20	15	93	40.8602	-38.6	-41.5054	NO	N/A	0.009901
novel.647	7B dna:chromosome chromosome:IWGSC:7B:1:750620385:1 REF	9131147	9131166	+ [Positive strand]	11	TGTAGATACTCCCTAAGGCT	20	15	89	38.2022	-34.8	-39.1011	NO	N/A	0.009901
novel.658	7B dna:chromosome chromosome:IWGSC:7B:1:750620385:1 REF	134208105	134208125	+ [Positive strand]	11	GGCGACAACTGCATTACTTGC	21	3	81	41.9753	-27.8	-34.321	NO	N/A	0.009901
novel.695	7D dna:chromosome chromosome:IWGSC:7D:1:638686055:1 REF	67105364	67105383	+ [Positive strand]	11	TGTAGATACTCCCTAAGGCT	20	15	86	37.2093	-33.7	-39.1861	NO	N/A	0.009901
novel.696	7D dna:chromosome chromosome:IWGSC:7D:1:638686055:1 REF	68403842	68403861	+ [Positive strand]	11	TGTAGATACTCCCTAAGGCT	20	15	80	36.25	-38.6	-48.25	NO	N/A	0.009901
novel.704	7D dna:chromosome chromosome:IWGSC:7D:1:638686055:1 REF	153776933	153776955	- [Negative strand]	11	GGTGAGCGCGTCGCCGTCGAACG	23	6	82	71.9512	-57.3	-69.878	NO	N/A	0.009901
novel.705	7D dna:chromosome chromosome:IWGSC:7D:1:638686055:1 REF	168776091	168776111	+ [Positive strand]	11	GGCGACAACTGCATTACTTGC	21	3	79	43.038	-26.9	-34.0506	NO	N/A	0.019802
novel.736	Un dna:chromosome chromosome:IWGSC:Un:1:480980714:1 REF	84099233	84099252	+ [Positive strand]	11	TGTAGATACTCCCTAAGGCT	20	15	80	37.5	-29.8	-37.25	NO	N/A	0.009901
novel.754	Un dna:chromosome chromosome:IWGSC:Un:1:480980714:1 REF	381317738	381317760	+ [Positive strand]	11	TTGCCGTCTGTGGAAAAAACCGC	23	1	159	44.0252	-128.1	-80.566	NO	N/A	0.009901
novel.3	1A dna:chromosome chromosome:IWGSC:1A:1:594102056:1 REF	297693717	297693737	+ [Positive strand]	10	GATAGCAACAACGACCTAGCA	21	2	115	53.0435	-36.5	-31.7391	NO	N/A	0.029703
novel.42	1B dna:chromosome chromosome:IWGSC:1B:1:689851870:1 REF	459805505	459805525	+ [Positive strand]	10	TTTTCTGCTGCAAACTTTAGG	21	5	218	39.4495	-162.7	-74.633	NO	N/A	0.009901
novel.47	1B dna:chromosome chromosome:IWGSC:1B:1:689851870:1 REF	598524560	598524581	+ [Positive strand]	10	GTGTGCAATTCTGAAAGTTAGC	22	11	107	49.5327	-38.8	-36.2617	NO	N/A	0.009901
novel.49	1B dna:chromosome chromosome:IWGSC:1B:1:689851870:1 REF	615932953	615932974	+ [Positive strand]	10	GTGTGCAATTCTGAAAGTTAGC	22	11	103	47.5728	-35.7	-34.6602	NO	N/A	0.029703
novel.52	1B dna:chromosome chromosome:IWGSC:1B:1:689851870:1 REF	669069045	669069067	- [Negative strand]	10	GATCTCAGTCGACTTAGACTTCG	23	12	71	43.662	-29.4	-41.4085	NO	N/A	0.009901
novel.58	1D dna:chromosome chromosome:IWGSC:1D:1:495453186:1 REF	229319891	229319911	+ [Positive strand]	10	ACTCAGTGGTGGACGGAAAAA	21	3	84	47.6191	-55.3	-65.8333	NO	N/A	0.009901
novel.64	1D dna:chromosome chromosome:IWGSC:1D:1:495453186:1 REF	365209392	365209412	+ [Positive strand]	10	TCTGTAAACTATTATAAGAGC	21	16	85	31.7647	-53.5	-62.9412	NO	N/A	0.009901
novel.70	1D dna:chromosome chromosome:IWGSC:1D:1:495453186:1 REF	415196565	415196585	- [Negative strand]	10	TCTGTAAACTATTATAAGAGC	21	16	81	32.0988	-47.5	-58.642	NO	N/A	0.009901
novel.97	2A dna:chromosome chromosome:IWGSC:2A:1:780798557:1 REF	596482733	596482754	+ [Positive strand]	10	GTTTGATCGGCTTCGACGAGGT	22	14	114	64.9123	-58.2	-51.0526	NO	N/A	0.009901
novel.117	2B dna:chromosome chromosome:IWGSC:2B:1:801256715:1 REF	22785625	22785645	+ [Positive strand]	10	TGGTAATGTGTTTGAACTTGG	21	15	170	32.9412	-67.5	-39.7059	NO	N/A	0.009901
novel.125	2B dna:chromosome chromosome:IWGSC:2B:1:801256715:1 REF	159937444	159937465	+ [Positive strand]	10	GTTTGATCGGCTTCGACGAGGT	22	14	116	65.5172	-61.5	-53.0172	NO	N/A	0.009901
novel.169	2D dna:chromosome chromosome:IWGSC:2D:1:651852609:1 REF	33028954	33028974	- [Negative strand]	10	TCTGTAAACTATTATAAGAGC	21	16	87	31.0345	-46.1	-52.9885	NO	N/A	0.009901
novel.208	3A dna:chromosome chromosome:IWGSC:3A:1:750843639:1 REF	26581161	26581183	+ [Positive strand]	10	GATCTCAGTCGACTTAGACTTCG	23	12	68	44.1176	-27.8	-40.8824	NO	N/A	0.009901
novel.214	3A dna:chromosome chromosome:IWGSC:3A:1:750843639:1 REF	171291209	171291230	+ [Positive strand]	10	GTTTGATCGGCTTCGACGAGGT	22	14	116	66.3793	-61.2	-52.7586	NO	N/A	0.009901
novel.223	3A dna:chromosome chromosome:IWGSC:3A:1:750843639:1 REF	655864452	655864474	- [Negative strand]	10	GATCTCAGTCGACTTAGACTTCG	23	12	66	40.9091	-21.4	-32.4242	NO	N/A	0.019802
novel.227	3A dna:chromosome chromosome:IWGSC:3A:1:750843639:1 REF	707614888	707614905	+ [Positive strand]	10	TCGCCGGAGAAGCGTGCA	18	1	84	70.2381	-54.6	-65	NO	N/A	0.009901
novel.255	3B dna:chromosome chromosome:IWGSC:3B:1:830829764:1 REF	622412684	622412705	+ [Positive strand]	10	GTGTGCAATTCTGAAAGTTAGC	22	11	105	46.6667	-36.2	-34.4762	NO	N/A	0.019802
novel.259	3B dna:chromosome chromosome:IWGSC:3B:1:830829764:1 REF	650111078	650111099	- [Negative strand]	10	GTGTGCAATTCTGAAAGTTAGC	22	11	104	47.1154	-39.6	-38.0769	NO	N/A	0.009901
novel.261	3B dna:chromosome chromosome:IWGSC:3B:1:830829764:1 REF	689011497	689011518	- [Negative strand]	10	TTCGCCGGAGCAGCGTGCTGTG	22	2	86	67.4419	-50.1	-58.2558	NO	N/A	0.009901
novel.263	3B dna:chromosome chromosome:IWGSC:3B:1:830829764:1 REF	705734436	705734457	- [Negative strand]	10	TGAGTGCATGAATGACTGTTGC	22	9	62	38.7097	-20.3	-32.7419	NO	N/A	0.009901
novel.279	3D dna:chromosome chromosome:IWGSC:3D:1:615552423:1 REF	62716921	62716943	+ [Positive strand]	10	GGTCTCTTCCATTAGATCGGTCT	23	3	71	49.2958	-28.4	-40	NO	N/A	0.009901
novel.357	4B dna:chromosome chromosome:IWGSC:4B:1:673617499:1 REF	654924504	654924524	- [Negative strand]	10	TGGTAATGTGTTTGAACTTGG	21	15	196	32.1429	-86.3	-44.0306	NO	N/A	0.009901
novel.358	4B dna:chromosome chromosome:IWGSC:4B:1:673617499:1 REF	654964849	654964869	- [Negative strand]	10	TGGTAATGTGTTTGAACTTGG	21	15	182	30.2198	-75.1	-41.2637	NO	N/A	0.009901
novel.359	4B dna:chromosome chromosome:IWGSC:4B:1:673617499:1 REF	654999971	654999991	- [Negative strand]	10	TGGTAATGTGTTTGAACTTGG	21	15	182	30.7692	-74.7	-41.044	NO	N/A	0.009901
novel.360	4B dna:chromosome chromosome:IWGSC:4B:1:673617499:1 REF	655035716	655035736	- [Negative strand]	10	TGGTAATGTGTTTGAACTTGG	21	15	182	29.6703	-74.3	-40.8242	NO	N/A	0.009901
novel.370	4D dna:chromosome chromosome:IWGSC:4D:1:509857067:1 REF	175181824	175181841	+ [Positive strand]	10	CTTGGATGTCTGAGCCAC	18	2	106	39.6226	-30.4	-28.6792	NO	N/A	0.029703
novel.391	5A dna:chromosome chromosome:IWGSC:5A:1:709773743:1 REF	210484057	210484077	- [Negative strand]	10	TGGTAATGTGTTTGAACTTGG	21	15	164	30.4878	-68.27	-41.628	NO	N/A	0.009901
novel.431	5B dna:chromosome chromosome:IWGSC:5B:1:713149757:1 REF	262754313	262754335	+ [Positive strand]	10	GCTGGACTTGAGTTTGAGCCTCA	23	1	118	44.9153	-39.9	-33.8136	NO	N/A	0.009901
novel.466	5D dna:chromosome chromosome:IWGSC:5D:1:566080677:1 REF	181878464	181878484	+ [Positive strand]	10	TGGTAATGTGTTTGAACTTGG	21	15	165	30.9091	-74.57	-45.1939	NO	N/A	0.009901
novel.527	6B dna:chromosome chromosome:IWGSC:6B:1:720988478:1 REF	17388966	17388988	- [Negative strand]	10	GATCTCAGTCGACTTAGACTTCG	23	12	67	46.2687	-31.4	-46.8657	NO	N/A	0.009901
novel.538	6B dna:chromosome chromosome:IWGSC:6B:1:720988478:1 REF	120677417	120677439	+ [Positive strand]	10	GATCTCAGTCGACTTAGACTTCG	23	12	79	39.2405	-33.1	-41.8987	NO	N/A	0.009901
novel.551	6B dna:chromosome chromosome:IWGSC:6B:1:720988478:1 REF	453440796	453440817	+ [Positive strand]	10	GTGTGCAATTCTGAAAGTTAGC	22	11	105	47.6191	-33.7	-32.0952	NO	N/A	0.039604
novel.555	6B dna:chromosome chromosome:IWGSC:6B:1:720988478:1 REF	537618309	537618330	+ [Positive strand]	10	GTTTGATCGGCTTCGACGAGGT	22	14	116	65.5172	-61.6	-53.1034	NO	N/A	0.019802
novel.556	6B dna:chromosome chromosome:IWGSC:6B:1:720988478:1 REF	562106368	562106385	+ [Positive strand]	10	CTGACTGGTCGTAGGTTA	18	3	87	57.4713	-35.8	-41.1494	NO	N/A	0.019802
novel.558	6B dna:chromosome chromosome:IWGSC:6B:1:720988478:1 REF	618203821	618203842	- [Negative strand]	10	TGAGTGCATGAATGACTGTTGC	22	9	62	40.3226	-19.1	-30.8065	NO	N/A	0.009901
novel.560	6B dna:chromosome chromosome:IWGSC:6B:1:720988478:1 REF	633917493	633917513	- [Negative strand]	10	TGGTAATGTGTTTGAACTTGG	21	15	162	38.8889	-105.4	-65.0617	NO	N/A	0.009901
novel.561	6B dna:chromosome chromosome:IWGSC:6B:1:720988478:1 REF	634152046	634152067	+ [Positive strand]	10	GTTTGATCGGCTTCGACGAGGT	22	14	116	66.3793	-61.2	-52.7586	NO	N/A	0.009901
novel.573	6D dna:chromosome chromosome:IWGSC:6D:1:473592718:1 REF	51973026	51973045	+ [Positive strand]	10	GTTGGCTACTTCCTTCCCTT	20	3	78	61.5385	-53	-67.9487	NO	N/A	0.009901
novel.595	7A dna:chromosome chromosome:IWGSC:7A:1:736706236:1 REF	15141913	15141934	- [Negative strand]	10	TGAGTGCATGAATGACTGTTGC	22	9	70	38.5714	-23.7	-33.8571	NO	N/A	0.009901
novel.599	7A dna:chromosome chromosome:IWGSC:7A:1:736706236:1 REF	54183558	54183580	+ [Positive strand]	10	AGGAGAGCGCGCCACCGTCAAGC	23	2	83	77.1084	-51.9	-62.5301	NO	N/A	0.009901
novel.609	7A dna:chromosome chromosome:IWGSC:7A:1:736706236:1 REF	145463479	145463499	+ [Positive strand]	10	TGGTAATGTGTTTGAACTTGG	21	15	135	34.0741	-54.14	-40.1037	NO	N/A	0.009901
novel.610	7A dna:chromosome chromosome:IWGSC:7A:1:736706236:1 REF	146975462	146975482	+ [Positive strand]	10	TGGTAATGTGTTTGAACTTGG	21	15	152	30.9211	-62.86	-41.3553	NO	N/A	0.009901
novel.631	7A dna:chromosome chromosome:IWGSC:7A:1:736706236:1 REF	612945780	612945801	+ [Positive strand]	10	GTTTGATCGGCTTCGACGAGGT	22	14	116	64.6552	-62	-53.4483	NO	N/A	0.009901
novel.636	7A dna:chromosome chromosome:IWGSC:7A:1:736706236:1 REF	678929123	678929143	+ [Positive strand]	10	CTCCGTCTGAAAATACTTGTT	21	15	111	27.9279	-31.01	-27.9369	NO	N/A	0.009901
novel.702	7D dna:chromosome chromosome:IWGSC:7D:1:638686055:1 REF	146183053	146183073	+ [Positive strand]	10	TGGTAATGTGTTTGAACTTGG	21	15	149	29.5302	-62.28	-41.7987	NO	N/A	0.009901
novel.716	7D dna:chromosome chromosome:IWGSC:7D:1:638686055:1 REF	569027475	569027495	+ [Positive strand]	10	CTCCGTCTGAAAATACTTGTT	21	15	84	33.3333	-26.7	-31.7857	NO	N/A	0.009901
novel.757	Un dna:chromosome chromosome:IWGSC:Un:1:480980714:1 REF	418219597	418219618	+ [Positive strand]	10	GTTTGATCGGCTTCGACGAGGT	22	14	116	64.6552	-62	-53.4483	NO	N/A	0.009901

## Sheet: sample9
Novel miRNA related to wheat cadmium accumulation
miRNA id	Chromosome	Start	End	Orientation	Abundance	Sequence	sRNA length	# Genomic Hits	Hairpin Length	Hairpin % G/C content	Minimum Free Energy	Adjusted MFE	miRNA*	miRBaseID	pVal
novel.529	6B dna:chromosome chromosome:IWGSC:6B:1:720988478:1 REF	37388140	37388157	+ [Positive strand]	1113	TGGTGCACCAGCCGGGAA	18	1	75	50.6667	-24.1	-32.1333	NO	N/A	0.029703
novel.199	2D dna:chromosome chromosome:IWGSC:2D:1:651852609:1 REF	612450178	612450197	+ [Positive strand]	367	AAGTTCCCCCAAACACTTCA	20	2	74	47.2973	-37.2	-50.2703	NO	N/A	0.009901
novel.733	Un dna:chromosome chromosome:IWGSC:Un:1:480980714:1 REF	75096307	75096327	- [Negative strand]	272	TAGGGTGTAGAATAAGCTATT	21	9	99	40.404	-59.2	-59.798	NO	N/A	0.009901
novel.464	5D dna:chromosome chromosome:IWGSC:5D:1:566080677:1 REF	101257459	101257479	- [Negative strand]	272	TAGGGTGTAGAATAAGCTATT	21	9	204	27.9412	-87.9	-43.0882	NO	N/A	0.009901
novel.372	4D dna:chromosome chromosome:IWGSC:4D:1:509857067:1 REF	214944596	214944616	- [Negative strand]	272	TAGGGTGTAGAATAAGCTATT	21	9	207	26.57	-81.1	-39.1787	NO	N/A	0.009901
novel.411	5A dna:chromosome chromosome:IWGSC:5A:1:709773743:1 REF	611113802	611113822	+ [Positive strand]	230	CTCGCCGGAGGAGTGTGCAGC	21	3	86	73.2558	-51.1	-59.4186	NO	N/A	0.009901
novel.580	6D dna:chromosome chromosome:IWGSC:6D:1:473592718:1 REF	141130136	141130156	+ [Positive strand]	160	TGATTGAGCCGCGCCAATATC	21	16	116	47.4138	-54.6	-47.069	NO	N/A	0.009901
novel.544	6B dna:chromosome chromosome:IWGSC:6B:1:720988478:1 REF	240396092	240396112	+ [Positive strand]	160	TGATTGAGCCGCGCCAATATC	21	16	114	48.2456	-50.7	-44.4737	NO	N/A	0.009901
novel.514	6A dna:chromosome chromosome:IWGSC:6A:1:618079260:1 REF	185314697	185314717	+ [Positive strand]	160	TGATTGAGCCGCGCCAATATC	21	16	125	47.2	-57.4	-45.92	NO	N/A	0.009901
novel.710	7D dna:chromosome chromosome:IWGSC:7D:1:638686055:1 REF	349946328	349946347	+ [Positive strand]	145	GACAACCGTAGAGATAGATC	20	13	88	44.3182	-25.3	-28.75	NO	N/A	0.039604
novel.312	4A dna:chromosome chromosome:IWGSC:4A:1:744588157:1 REF	472956433	472956453	- [Negative strand]	145	TGGACTGAAGGGAGCTCCCTC	21	3	202	50.4951	-102.9	-50.9406	NO	N/A	0.009901
novel.294	3D dna:chromosome chromosome:IWGSC:3D:1:615552423:1 REF	523327221	523327241	+ [Positive strand]	131	GCTCCAGCGGGGGCGACCTGA	21	4	116	56.0345	-59.6	-51.3793	NO	N/A	0.009901
novel.262	3B dna:chromosome chromosome:IWGSC:3B:1:830829764:1 REF	690367908	690367928	+ [Positive strand]	131	GCTCCAGCGGGGGCGACCTGA	21	4	116	57.7586	-65.6	-56.5517	NO	N/A	0.009901
novel.224	3A dna:chromosome chromosome:IWGSC:3A:1:750843639:1 REF	658244030	658244050	+ [Positive strand]	131	GCTCCAGCGGGGGCGACCTGA	21	4	106	55.6604	-59.7	-56.3208	NO	N/A	0.009901
novel.680	7B dna:chromosome chromosome:IWGSC:7B:1:750620385:1 REF	732433306	732433326	- [Negative strand]	123	TGAGAAAGGACTGCATCATCT	21	7	99	52.5253	-53.7	-54.2424	NO	N/A	0.009901
novel.193	2D dna:chromosome chromosome:IWGSC:2D:1:651852609:1 REF	544951385	544951404	+ [Positive strand]	119	TAGTTCCCCCAAACACTTCA	20	1	64	45.3125	-23.5	-36.7188	NO	N/A	0.009901
novel.10	1A dna:chromosome chromosome:IWGSC:1A:1:594102056:1 REF	403039847	403039867	- [Negative strand]	110	TGGAGAAGCAGGGCACGTGCA	21	9	138	55.7971	-73.8	-53.4783	NO	N/A	0.009901
novel.181	2D dna:chromosome chromosome:IWGSC:2D:1:651852609:1 REF	289075538	289075558	- [Negative strand]	103	TGAGGAAGGACTGCATCATCA	21	7	74	47.2973	-26.7	-36.0811	NO	N/A	0.029703
novel.116	2B dna:chromosome chromosome:IWGSC:2B:1:801256715:1 REF	10788780	10788800	+ [Positive strand]	101	GGAACGTTGGCTGGCTCGAGG	21	4	103	62.1359	-58.2	-56.5049	NO	N/A	0.009901
novel.461	5D dna:chromosome chromosome:IWGSC:5D:1:566080677:1 REF	35660237	35660257	+ [Positive strand]	99	TCCGTAAACTAATATAAGAGA	21	14	69	31.8841	-20.91	-30.3043	NO	N/A	0.009901
novel.129	2B dna:chromosome chromosome:IWGSC:2B:1:801256715:1 REF	210263893	210263910	- [Negative strand]	80	TTTGGATTGAAGGGAGCA	18	3	100	40	-56.2	-56.2	NO	N/A	0.009901
novel.72	1D dna:chromosome chromosome:IWGSC:1D:1:495453186:1 REF	418306162	418306182	+ [Positive strand]	72	AGAATCTTGATGATGCTGCAT	21	7	205	41.4634	-61.93	-30.2098	NO	N/A	0.009901
novel.593	7A dna:chromosome chromosome:IWGSC:7A:1:736706236:1 REF	8252501	8252521	+ [Positive strand]	72	AGAATCTTGATGATGCTGCAT	21	7	150	49.3333	-70.74	-47.16	NO	N/A	0.009901
novel.46	1B dna:chromosome chromosome:IWGSC:1B:1:689851870:1 REF	566097781	566097801	+ [Positive strand]	72	AGAATCTTGATGATGCTGCAT	21	7	216	43.5185	-67.8	-31.3889	NO	N/A	0.009901
novel.17	1A dna:chromosome chromosome:IWGSC:1A:1:594102056:1 REF	515766562	515766582	+ [Positive strand]	72	AGAATCTTGATGATGCTGCAT	21	7	171	45.614	-73.58	-43.0292	NO	N/A	0.009901
novel.714	7D dna:chromosome chromosome:IWGSC:7D:1:638686055:1 REF	406333880	406333900	+ [Positive strand]	69	CTCGCCGGTCGCGCGTTCTCC	21	7	96	70.8333	-57.4	-59.7917	NO	N/A	0.009901
novel.407	5A dna:chromosome chromosome:IWGSC:5A:1:709773743:1 REF	590568775	590568794	- [Negative strand]	68	AAGTTTGTAAAGTTTGAATT	20	7	214	26.6355	-89.6	-41.8692	NO	N/A	0.009901
novel.163	2B dna:chromosome chromosome:IWGSC:2B:1:801256715:1 REF	777125026	777125045	- [Negative strand]	68	AAGTTTGTAAAGTTTGAATT	20	7	213	24.4131	-66.4	-31.1737	NO	N/A	0.009901
novel.174	2D dna:chromosome chromosome:IWGSC:2D:1:651852609:1 REF	121191588	121191605	+ [Positive strand]	61	TATCTGAGCTATTCCAGC	18	1	90	56.6667	-37.2	-41.3333	NO	N/A	0.019802
novel.604	7A dna:chromosome chromosome:IWGSC:7A:1:736706236:1 REF	72699176	72699196	- [Negative strand]	57	TGTAGATACTCCCTAAGGCTT	21	12	83	37.3494	-31.6	-38.0723	NO	N/A	0.009901
novel.601	7A dna:chromosome chromosome:IWGSC:7A:1:736706236:1 REF	71680051	71680071	- [Negative strand]	57	TGTAGATACTCCCTAAGGCTT	21	12	80	43.75	-29.6	-37	NO	N/A	0.009901
novel.168	2D dna:chromosome chromosome:IWGSC:2D:1:651852609:1 REF	27917671	27917691	+ [Positive strand]	57	TGGATGTATCTAGACGTGTCT	21	2	167	34.7305	-63.86	-38.2395	NO	N/A	0.009901
novel.493	5D dna:chromosome chromosome:IWGSC:5D:1:566080677:1 REF	549049657	549049678	+ [Positive strand]	53	GGTAGCCAGGGTGACTTGCCCA	22	11	102	55.8824	-57.2	-56.0784	NO	N/A	0.009901
novel.612	7A dna:chromosome chromosome:IWGSC:7A:1:736706236:1 REF	162489488	162489505	- [Negative strand]	51	ATCCGAGTGGCGGCACCA	18	2	80	52.5	-31.8	-39.75	NO	N/A	0.009901
novel.194	2D dna:chromosome chromosome:IWGSC:2D:1:651852609:1 REF	544951679	544951700	+ [Positive strand]	51	ACTGAAGTGGTTTGAGGAGAAC	22	9	121	45.4545	-45.1	-37.2727	NO	N/A	0.009901
novel.192	2D dna:chromosome chromosome:IWGSC:2D:1:651852609:1 REF	544944058	544944079	+ [Positive strand]	51	ACTGAAGTGGTTTGAGGAGAAC	22	9	121	44.6281	-42.2	-34.876	NO	N/A	0.019802
novel.570	6D dna:chromosome chromosome:IWGSC:6D:1:473592718:1 REF	3749758	3749780	- [Negative strand]	49	CTTGGATATGGAAGTCTTCTTTT	23	6	73	39.726	-22.9	-31.3699	NO	N/A	0.019802
novel.540	6B dna:chromosome chromosome:IWGSC:6B:1:720988478:1 REF	145373298	145373315	+ [Positive strand]	49	TCCCTGCTGTCGACGCCA	18	3	85	63.5294	-37	-43.5294	NO	N/A	0.019802
novel.444	5B dna:chromosome chromosome:IWGSC:5B:1:713149757:1 REF	507633363	507633383	+ [Positive strand]	49	TACCCTCGCCGGAGCAGCGTG	21	2	63	73.0159	-43.7	-69.3651	NO	N/A	0.009901
novel.692	7D dna:chromosome chromosome:IWGSC:7D:1:638686055:1 REF	51801504	51801526	+ [Positive strand]	47	CCTCGCCGGCTGTGCGTCCACCT	23	13	82	75.6098	-53.4	-65.122	NO	N/A	0.009901
novel.546	6B dna:chromosome chromosome:IWGSC:6B:1:720988478:1 REF	261845813	261845835	+ [Positive strand]	47	CCTCGCCGGCTGTGCGTCCACCT	23	13	82	73.1707	-53.8	-65.6098	NO	N/A	0.009901
novel.718	7D dna:chromosome chromosome:IWGSC:7D:1:638686055:1 REF	595081560	595081580	+ [Positive strand]	46	AGAGAAAGCAATGCCAGATGA	21	4	252	44.4444	-120.27	-47.7262	NO	N/A	0.009901
novel.694	7D dna:chromosome chromosome:IWGSC:7D:1:638686055:1 REF	67104712	67104732	+ [Positive strand]	46	TAAGCCTTAGTGAATATCTAC	21	3	81	37.037	-32.8	-40.4938	TGTAGATACTCCCTAAGGCTT(10) TGTAGATACTCCCTAAGGCT(10) TAGATACTCCCTAAGGCTTGG(10) AGATACTCCCTAAGGCTTGGG(10)	N/A	0.009901
novel.77	2A dna:chromosome chromosome:IWGSC:2A:1:780798557:1 REF	4205484	4205504	+ [Positive strand]	45	GCTTGACGTCGATGATCCCCA	21	3	96	67.7083	-44.4	-46.25	NO	N/A	0.029703
novel.166	2D dna:chromosome chromosome:IWGSC:2D:1:651852609:1 REF	5711550	5711570	+ [Positive strand]	45	GCTTGACGTCGATGATCCCCA	21	3	120	56.6667	-91.1	-75.9167	NO	N/A	0.009901
novel.492	5D dna:chromosome chromosome:IWGSC:5D:1:566080677:1 REF	537739165	537739187	+ [Positive strand]	44	TTCGAGATCTAACTTTGACCATT	23	1	205	39.0244	-96.6	-47.122	NO	N/A	0.009901
novel.109	2A dna:chromosome chromosome:IWGSC:2A:1:780798557:1 REF	744683890	744683911	- [Negative strand]	42	GTTCTCCTCAAATCACTTCAGT	22	9	149	47.651	-77.8	-52.2148	NO	N/A	0.009901
novel.177	2D dna:chromosome chromosome:IWGSC:2D:1:651852609:1 REF	200013590	200013607	+ [Positive strand]	41	CGGGGGGCATTCCGAGAA	18	2	102	49.0196	-38.8	-38.0392	NO	N/A	0.009901
novel.131	2B dna:chromosome chromosome:IWGSC:2B:1:801256715:1 REF	376288322	376288339	+ [Positive strand]	41	CGGGGGGCATTCCGAGAA	18	2	102	49.0196	-39.3	-38.5294	NO	N/A	0.009901
novel.241	3B dna:chromosome chromosome:IWGSC:3B:1:830829764:1 REF	58732351	58732368	+ [Positive strand]	40	GGTGGCTGTAGTTTAGTA	18	1	109	49.5413	-47.1	-43.211	NO	N/A	0.009901
novel.300	4A dna:chromosome chromosome:IWGSC:4A:1:744588157:1 REF	5972178	5972198	- [Negative strand]	39	TCCGTTCCAGAATAGATGACC	21	15	72	33.3333	-42.9	-59.5833	NO	N/A	0.009901
novel.73	1D dna:chromosome chromosome:IWGSC:1D:1:495453186:1 REF	425302321	425302341	- [Negative strand]	36	ATTTGTCTGAAATCAAACTTC	21	7	209	20.5742	-55.99	-26.7895	NO	N/A	0.009901
novel.727	7D dna:chromosome chromosome:IWGSC:7D:1:638686055:1 REF	633932680	633932700	+ [Positive strand]	36	TTGAGTGACAATTAATATGGA	21	6	82	43.9024	-39.2	-47.8049	NO	N/A	0.009901
novel.644	7A dna:chromosome chromosome:IWGSC:7A:1:736706236:1 REF	732437742	732437762	- [Negative strand]	36	TTGAGTGACAATTAATATGGA	21	6	82	42.6829	-35.4	-43.1707	NO	N/A	0.009901
novel.61	1D dna:chromosome chromosome:IWGSC:1D:1:495453186:1 REF	325491979	325491999	- [Negative strand]	36	AATGTATTTTTTATGGCTTGG	21	3	110	50	-58.1	-52.8182	NO	N/A	0.009901
novel.48	1B dna:chromosome chromosome:IWGSC:1B:1:689851870:1 REF	600974073	600974093	+ [Positive strand]	36	ATTTGTCTGAAATCAAACTTC	21	7	209	27.7512	-65.85	-31.5072	NO	N/A	0.009901
novel.417	5A dna:chromosome chromosome:IWGSC:5A:1:709773743:1 REF	680473575	680473595	+ [Positive strand]	36	TTGAGTGACAATTAATATGGA	21	6	98	41.8367	-45.7	-46.6327	NO	N/A	0.009901
novel.346	4B dna:chromosome chromosome:IWGSC:4B:1:673617499:1 REF	278048617	278048636	+ [Positive strand]	36	TAATAGGGACAGTCGGGGGT	20	2	80	63.75	-35.7	-44.625	NO	N/A	0.019802
novel.202	2D dna:chromosome chromosome:IWGSC:2D:1:651852609:1 REF	624565571	624565591	+ [Positive strand]	36	ATTTGTCTGAAATCAAACTTC	21	7	214	28.5047	-66.9	-31.2617	NO	N/A	0.009901
novel.137	2B dna:chromosome chromosome:IWGSC:2B:1:801256715:1 REF	497790597	497790617	+ [Positive strand]	36	TTGAGTGACAATTAATATGGA	21	6	80	32.5	-37.8	-47.25	NO	N/A	0.009901
novel.712	7D dna:chromosome chromosome:IWGSC:7D:1:638686055:1 REF	388698674	388698694	- [Negative strand]	33	TGCCTGGCTCCCTGTATGCCA	21	12	97	53.6082	-52.9	-54.5361	NO	N/A	0.009901
novel.665	7B dna:chromosome chromosome:IWGSC:7B:1:750620385:1 REF	383734780	383734800	- [Negative strand]	33	TGCCTGGCTCCCTGTATGCCA	21	12	97	53.6082	-52.9	-54.5361	NO	N/A	0.009901
novel.622	7A dna:chromosome chromosome:IWGSC:7A:1:736706236:1 REF	438858760	438858780	- [Negative strand]	33	TGCCTGGCTCCCTGTATGCCA	21	12	97	52.5773	-51.5	-53.0928	NO	N/A	0.009901
novel.542	6B dna:chromosome chromosome:IWGSC:6B:1:720988478:1 REF	177276202	177276222	- [Negative strand]	33	TGCCTGGCTCCCTGTATGCCA	21	12	96	59.375	-53.4	-55.625	NO	N/A	0.009901
novel.511	6A dna:chromosome chromosome:IWGSC:6A:1:618079260:1 REF	113538508	113538528	- [Negative strand]	33	TGCCTGGCTCCCTGTATGCCA	21	12	81	61.7284	-45.9	-56.6667	NO	N/A	0.009901
novel.700	7D dna:chromosome chromosome:IWGSC:7D:1:638686055:1 REF	93932959	93932981	+ [Positive strand]	32	CACAGGCAAATCATCCTTGGCTA	23	14	89	65.1685	-47.5	-53.3708	NO	N/A	0.009901
novel.699	7D dna:chromosome chromosome:IWGSC:7D:1:638686055:1 REF	90623132	90623152	+ [Positive strand]	32	TGTGCTCTTTCCTTCTTACCC	21	5	118	48.3051	-53.31	-45.178	NO	N/A	0.009901
novel.652	7B dna:chromosome chromosome:IWGSC:7B:1:750620385:1 REF	47613259	47613281	+ [Positive strand]	32	CACAGGCAAATCATCCTTGGCTA	23	14	94	61.7021	-47.2	-50.2128	NO	N/A	0.009901
novel.651	7B dna:chromosome chromosome:IWGSC:7B:1:750620385:1 REF	41539453	41539473	+ [Positive strand]	32	TGTGCTCTTTCCTTCTTACCC	21	5	101	53.4653	-48.1	-47.6238	NO	N/A	0.009901
novel.608	7A dna:chromosome chromosome:IWGSC:7A:1:736706236:1 REF	97245819	97245841	+ [Positive strand]	32	CACAGGCAAATCATCCTTGGCTA	23	14	94	61.7021	-54.6	-58.0851	NO	N/A	0.009901
novel.607	7A dna:chromosome chromosome:IWGSC:7A:1:736706236:1 REF	91921008	91921028	- [Negative strand]	32	TGTGCTCTTTCCTTCTTACCC	21	5	127	50.3937	-67.42	-53.0866	NO	N/A	0.009901
novel.495	5D dna:chromosome chromosome:IWGSC:5D:1:566080677:1 REF	549199231	549199253	+ [Positive strand]	32	CACAGGCAAATCATCCTTGGCTA	23	14	119	56.3025	-70.2	-58.9916	NO	N/A	0.009901
novel.494	5D dna:chromosome chromosome:IWGSC:5D:1:566080677:1 REF	549096606	549096628	+ [Positive strand]	32	CACAGGCAAATCATCCTTGGCTA	23	14	102	59.8039	-68.3	-66.9608	NO	N/A	0.009901
novel.321	4A dna:chromosome chromosome:IWGSC:4A:1:744588157:1 REF	620614523	620614545	+ [Positive strand]	32	CACAGGCAAATCATCCTTGGCTA	23	14	95	56.8421	-44.2	-46.5263	NO	N/A	0.009901
novel.283	3D dna:chromosome chromosome:IWGSC:3D:1:615552423:1 REF	170349164	170349184	- [Negative strand]	32	TGTGCTCTTTCCTTCTTACCC	21	5	101	51.4851	-39.5	-39.1089	NO	N/A	0.009901
novel.218	3A dna:chromosome chromosome:IWGSC:3A:1:750843639:1 REF	275849926	275849946	+ [Positive strand]	32	TGTGCTCTTTCCTTCTTACCC	21	5	97	50.5155	-42.8	-44.1237	NO	N/A	0.009901
novel.719	7D dna:chromosome chromosome:IWGSC:7D:1:638686055:1 REF	603243664	603243685	+ [Positive strand]	31	AGATTTGACCTTACATAACTGC	22	4	74	44.5946	-48.8	-65.9459	NO	N/A	0.009901
novel.475	5D dna:chromosome chromosome:IWGSC:5D:1:566080677:1 REF	332422272	332422293	+ [Positive strand]	31	AGATTTGACCTTACATAACTGC	22	4	74	45.9459	-51	-68.9189	CAGTTATGTAAAGTCAAATCGCT(10)	N/A	0.009901
novel.569	6B dna:chromosome chromosome:IWGSC:6B:1:720988478:1 REF	712109420	712109442	+ [Positive strand]	30	GGTTTTTTTGGATGTGCTCCTCT	23	1	74	37.8378	-38.5	-52.027	NO	N/A	0.009901
novel.706	7D dna:chromosome chromosome:IWGSC:7D:1:638686055:1 REF	199519390	199519410	+ [Positive strand]	28	TTGCCTGGCTCCCTGAATGCC	21	3	87	63.2184	-53.5	-61.4943	TTGGCATTGAGGGAGTCATGC(10) GCATTGAGGGAGTCATGCAGG(10)	N/A	0.009901
novel.674	7B dna:chromosome chromosome:IWGSC:7B:1:750620385:1 REF	653891981	653892001	+ [Positive strand]	28	GATGTCAAATCAGCCAATATA	21	3	83	31.3253	-21.2	-25.5422	NO	N/A	0.039604
novel.648	7B dna:chromosome chromosome:IWGSC:7B:1:750620385:1 REF	28051995	28052013	- [Negative strand]	28	TTCCGAATGACTTGAAGCA	19	6	139	43.1655	-65.4	-47.0504	NO	N/A	0.009901
novel.618	7A dna:chromosome chromosome:IWGSC:7A:1:736706236:1 REF	209543735	209543755	+ [Positive strand]	28	TTGCCTGGCTCCCTGAATGCC	21	3	87	65.5172	-53.8	-61.8391	TTGGCATTGAGGGAGTCATGC(10) GCATTGAGGGAGTCATGCAGG(10)	N/A	0.009901
novel.598	7A dna:chromosome chromosome:IWGSC:7A:1:736706236:1 REF	47528718	47528736	- [Negative strand]	28	TTCCGAATGACTTGAAGCA	19	6	95	41.0526	-48.2	-50.7368	NO	N/A	0.009901
novel.594	7A dna:chromosome chromosome:IWGSC:7A:1:736706236:1 REF	12922291	12922309	+ [Positive strand]	28	TTCCGAATGACTTGAAGCA	19	6	79	45.5696	-36.6	-46.3291	NO	N/A	0.009901
novel.584	6D dna:chromosome chromosome:IWGSC:6D:1:473592718:1 REF	284848656	284848675	+ [Positive strand]	28	ACATATCAGATTCGGATTTG	20	1	98	42.8571	-27.22	-27.7755	NO	N/A	0.039604
novel.503	6A dna:chromosome chromosome:IWGSC:6A:1:618079260:1 REF	29801332	29801350	+ [Positive strand]	28	TTCCGAATGACTTGAAGCA	19	6	96	45.8333	-67.6	-70.4167	NO	N/A	0.009901
novel.299	4A dna:chromosome chromosome:IWGSC:4A:1:744588157:1 REF	2764693	2764711	- [Negative strand]	28	TTCCGAATGACTTGAAGCA	19	6	77	41.5584	-38.9	-50.5195	NO	N/A	0.009901
novel.22	1A dna:chromosome chromosome:IWGSC:1A:1:594102056:1 REF	585969555	585969573	- [Negative strand]	28	TTCCGAATGACTTGAAGCA	19	6	95	42.1053	-49	-51.5789	NO	N/A	0.009901
novel.638	7A dna:chromosome chromosome:IWGSC:7A:1:736706236:1 REF	699802426	699802448	- [Negative strand]	27	CTCGCCGGTCGCGCGTTCTCCCT	23	7	82	73.1707	-50.7	-61.8293	NO	N/A	0.009901
novel.523	6A dna:chromosome chromosome:IWGSC:6A:1:618079260:1 REF	580664359	580664377	- [Negative strand]	27	TTCCGAATGGCTTGAAGCG	19	4	77	45.4545	-48.5	-62.987	NO	N/A	0.009901
novel.516	6A dna:chromosome chromosome:IWGSC:6A:1:618079260:1 REF	479898927	479898949	- [Negative strand]	27	CTCGCCGGCTGTGCGTCCACCTT	23	11	82	73.1707	-52.1	-63.5366	NO	N/A	0.009901
novel.400	5A dna:chromosome chromosome:IWGSC:5A:1:709773743:1 REF	495912905	495912927	- [Negative strand]	27	CTCGCCGGCTGTGCGTCCACCTT	23	11	78	69.2308	-37.2	-47.6923	NO	N/A	0.009901
novel.353	4B dna:chromosome chromosome:IWGSC:4B:1:673617499:1 REF	579888897	579888919	- [Negative strand]	27	CTCGCCGGTCGCGCGTTCTCCCT	23	7	74	74.3243	-44.9	-60.6757	NO	N/A	0.009901
novel.212	3A dna:chromosome chromosome:IWGSC:3A:1:750843639:1 REF	61949743	61949761	+ [Positive strand]	27	TTCCGAATGGCTTGAAGCG	19	4	77	46.7532	-47	-61.039	NO	N/A	0.009901
novel.124	2B dna:chromosome chromosome:IWGSC:2B:1:801256715:1 REF	158881632	158881654	- [Negative strand]	27	CTCGCCGGTCGCGCGTTCTCCCT	23	7	82	74.3902	-49.7	-60.6098	NO	N/A	0.009901
novel.728	Un dna:chromosome chromosome:IWGSC:Un:1:480980714:1 REF	15957182	15957204	- [Negative strand]	26	CTCGTCGGTCGCGCGTCCTCCCT	23	11	81	76.5432	-54.9	-67.7778	NO	N/A	0.009901
novel.635	7A dna:chromosome chromosome:IWGSC:7A:1:736706236:1 REF	668294464	668294486	- [Negative strand]	26	CTCGTCGGTCGCGCGTCCTCCCT	23	11	81	74.0741	-52.3	-64.5679	NO	N/A	0.009901
novel.537	6B dna:chromosome chromosome:IWGSC:6B:1:720988478:1 REF	115692144	115692166	- [Negative strand]	26	CTCGTCGGTCGCGCGTCCTCCCT	23	11	81	74.0741	-50.1	-61.8518	NO	N/A	0.009901
novel.525	6A dna:chromosome chromosome:IWGSC:6A:1:618079260:1 REF	596398842	596398862	+ [Positive strand]	26	GGGTCCTAGCTAGCTTGTCGA	21	2	98	54.0816	-43.1	-43.9796	NO	N/A	0.009901
novel.45	1B dna:chromosome chromosome:IWGSC:1B:1:689851870:1 REF	566040615	566040633	+ [Positive strand]	26	TATGCGCTGCTCCGGCGAG	19	1	100	66	-59.01	-59.01	NO	N/A	0.009901
novel.410	5A dna:chromosome chromosome:IWGSC:5A:1:709773743:1 REF	605356517	605356539	- [Negative strand]	26	CTCGTCGGTCGCGCGTCCTCCCT	23	11	81	72.8395	-52.5	-64.8148	NO	N/A	0.009901
novel.662	7B dna:chromosome chromosome:IWGSC:7B:1:750620385:1 REF	192373996	192374015	+ [Positive strand]	25	TTTCACGATGCTCCGGCGAG	20	1	99	68.6869	-54.1	-54.6465	NO	N/A	0.009901
novel.653	7B dna:chromosome chromosome:IWGSC:7B:1:750620385:1 REF	52667707	52667728	- [Negative strand]	25	TGGCTCTACCTAACTGCTGGGT	22	9	70	54.2857	-48.9	-69.8572	NO	N/A	0.009901
novel.572	6D dna:chromosome chromosome:IWGSC:6D:1:473592718:1 REF	41538753	41538773	+ [Positive strand]	25	TCCGTCCCGTAATATAAGAGA	21	2	86	38.3721	-39	-45.3488	NO	N/A	0.009901
novel.508	6A dna:chromosome chromosome:IWGSC:6A:1:618079260:1 REF	68894549	68894569	- [Negative strand]	25	TCTTATACTGTGGGACGGAGG	21	12	97	37.1134	-50.11	-51.6598	NO	N/A	0.009901
novel.446	5B dna:chromosome chromosome:IWGSC:5B:1:713149757:1 REF	547499551	547499571	+ [Positive strand]	25	TCTTATACTGTGGGACGGAGG	21	12	72	50	-54.1	-75.1389	NO	N/A	0.009901
novel.427	5B dna:chromosome chromosome:IWGSC:5B:1:713149757:1 REF	97493983	97494003	- [Negative strand]	25	TCTTATACTGTGGGACGGAGG	21	12	60	41.6667	-39.2	-65.3333	NO	N/A	0.009901
novel.393	5A dna:chromosome chromosome:IWGSC:5A:1:709773743:1 REF	316087092	316087112	- [Negative strand]	25	TCTTATACTGTGGGACGGAGG	21	12	75	42.6667	-35.7	-47.6	NO	N/A	0.009901
novel.298	3D dna:chromosome chromosome:IWGSC:3D:1:615552423:1 REF	589438490	589438509	+ [Positive strand]	25	GCCCGTCTAGCTCAGTCGGT	20	12	78	50	-25.4	-32.5641	NO	N/A	0.049505
novel.195	2D dna:chromosome chromosome:IWGSC:2D:1:651852609:1 REF	556053344	556053364	+ [Positive strand]	25	TCTTATACTGTGGGACGGAGG	21	12	85	44.7059	-41.1	-48.3529	NO	N/A	0.009901
novel.120	2B dna:chromosome chromosome:IWGSC:2B:1:801256715:1 REF	135006717	135006737	- [Negative strand]	25	TCTTATACTGTGGGACGGAGG	21	12	69	42.029	-36.9	-53.4783	NO	N/A	0.009901
novel.697	7D dna:chromosome chromosome:IWGSC:7D:1:638686055:1 REF	78617077	78617099	+ [Positive strand]	24	AGGAGAGCGCGCCGCCGTCAAGT	23	1	83	75.9036	-54.9	-66.1446	NO	N/A	0.009901
novel.676	7B dna:chromosome chromosome:IWGSC:7B:1:750620385:1 REF	683388763	683388784	- [Negative strand]	24	CTCGCCGGCTGTGCGTCCACCT	22	15	80	73.75	-48.7	-60.875	NO	N/A	0.009901
novel.34	1B dna:chromosome chromosome:IWGSC:1B:1:689851870:1 REF	193446814	193446836	+ [Positive strand]	24	GAGGTGCTCGCACTCGCCGGCAA	23	2	60	68.3333	-31.8	-53	NO	N/A	0.029703
novel.138	2B dna:chromosome chromosome:IWGSC:2B:1:801256715:1 REF	507809795	507809817	+ [Positive strand]	24	GAGGTGCTCGCACTCGCCGGCAA	23	2	84	72.619	-45.1	-53.6905	NO	N/A	0.039604
novel.573	6D dna:chromosome chromosome:IWGSC:6D:1:473592718:1 REF	51973026	51973045	+ [Positive strand]	23	GTTGGCTACTTCCTTCCCTT	20	3	78	61.5385	-53	-67.9487	NO	N/A	0.009901
novel.483	5D dna:chromosome chromosome:IWGSC:5D:1:566080677:1 REF	452733617	452733634	+ [Positive strand]	23	GGTCCTTTTCATCTTTCC	18	1	111	45.045	-33.1	-29.8198	NO	N/A	0.029703
novel.628	7A dna:chromosome chromosome:IWGSC:7A:1:736706236:1 REF	571260841	571260861	+ [Positive strand]	22	TGATACTAGAATAACAGAGCT	21	1	81	35.8025	-46.2	-57.037	NO	N/A	0.009901
novel.277	3D dna:chromosome chromosome:IWGSC:3D:1:615552423:1 REF	48821158	48821175	+ [Positive strand]	22	TATGTGAGCTTCAAGACA	18	2	76	39.4737	-26	-34.2105	NO	N/A	0.009901
novel.551	6B dna:chromosome chromosome:IWGSC:6B:1:720988478:1 REF	453440796	453440817	+ [Positive strand]	21	GTGTGCAATTCTGAAAGTTAGC	22	11	105	47.6191	-33.7	-32.0952	NO	N/A	0.039604
novel.499	5D dna:chromosome chromosome:IWGSC:5D:1:566080677:1 REF	557480986	557481005	+ [Positive strand]	21	TTGAGACGAGATCTCCCCAT	20	4	90	64.4444	-61.2	-68	NO	N/A	0.009901
novel.49	1B dna:chromosome chromosome:IWGSC:1B:1:689851870:1 REF	615932953	615932974	+ [Positive strand]	21	GTGTGCAATTCTGAAAGTTAGC	22	11	103	47.5728	-35.7	-34.6602	NO	N/A	0.029703
novel.474	5D dna:chromosome chromosome:IWGSC:5D:1:566080677:1 REF	299393453	299393473	- [Negative strand]	21	TCTGTAAACTTATATAAGAGC	21	16	87	29.8851	-44.3	-50.9195	NO	N/A	0.009901
novel.47	1B dna:chromosome chromosome:IWGSC:1B:1:689851870:1 REF	598524560	598524581	+ [Positive strand]	21	GTGTGCAATTCTGAAAGTTAGC	22	11	107	49.5327	-38.8	-36.2617	NO	N/A	0.009901
novel.457	5B dna:chromosome chromosome:IWGSC:5B:1:713149757:1 REF	711095924	711095943	+ [Positive strand]	21	TTGAGACGAGATCTCCCCAT	20	4	98	64.2857	-60.7	-61.9388	NO	N/A	0.009901
novel.319	4A dna:chromosome chromosome:IWGSC:4A:1:744588157:1 REF	609557180	609557199	+ [Positive strand]	21	TTGAGACGAGATCTCCCCAT	20	4	90	63.3333	-59.1	-65.6667	NO	N/A	0.009901
novel.317	4A dna:chromosome chromosome:IWGSC:4A:1:744588157:1 REF	609396071	609396091	+ [Positive strand]	21	AGCCGTTGAGATGAGATTACC	21	2	96	58.3333	-53.6	-55.8333	NO	N/A	0.009901
novel.259	3B dna:chromosome chromosome:IWGSC:3B:1:830829764:1 REF	650111078	650111099	- [Negative strand]	21	GTGTGCAATTCTGAAAGTTAGC	22	11	104	47.1154	-39.6	-38.0769	NO	N/A	0.009901
novel.255	3B dna:chromosome chromosome:IWGSC:3B:1:830829764:1 REF	622412684	622412705	+ [Positive strand]	21	GTGTGCAATTCTGAAAGTTAGC	22	11	105	46.6667	-36.2	-34.4762	NO	N/A	0.019802
novel.115	2B dna:chromosome chromosome:IWGSC:2B:1:801256715:1 REF	9120332	9120352	+ [Positive strand]	21	TCTGTAAACTTATATAAGAGC	21	16	89	31.4607	-54.6	-61.3483	NO	N/A	0.009901
novel.745	Un dna:chromosome chromosome:IWGSC:Un:1:480980714:1 REF	319320180	319320201	+ [Positive strand]	20	TCTGGCGAGGGACATACACTGT	22	6	87	58.6207	-49.3	-56.6667	NO	N/A	0.009901
novel.744	Un dna:chromosome chromosome:IWGSC:Un:1:480980714:1 REF	301397441	301397462	- [Negative strand]	20	TCTGGCGAGGGACATACACTGT	22	6	87	58.6207	-49.3	-56.6667	NO	N/A	0.009901
novel.738	Un dna:chromosome chromosome:IWGSC:Un:1:480980714:1 REF	101998396	101998416	- [Negative strand]	20	TTGTGGAACGTGGAGAACATC	21	4	87	42.5287	-32.2	-37.0115	NO	N/A	0.009901
novel.737	Un dna:chromosome chromosome:IWGSC:Un:1:480980714:1 REF	87810039	87810060	+ [Positive strand]	20	TCTGGCGAGGGACATACACTGT	22	6	87	57.4713	-46.8	-53.7931	NO	N/A	0.009901
novel.725	7D dna:chromosome chromosome:IWGSC:7D:1:638686055:1 REF	625910947	625910968	+ [Positive strand]	20	TCTGGCGAGGGACATACACTGT	22	6	101	60.396	-55.9	-55.3465	NO	N/A	0.009901
novel.678	7B dna:chromosome chromosome:IWGSC:7B:1:750620385:1 REF	725693282	725693303	+ [Positive strand]	20	TCTGGCGAGGGACATACACTGT	22	6	87	57.4713	-50.4	-57.931	NO	N/A	0.009901
novel.642	7A dna:chromosome chromosome:IWGSC:7A:1:736706236:1 REF	721467621	721467642	+ [Positive strand]	20	TCTGGCGAGGGACATACACTGT	22	6	98	56.1224	-53.4	-54.4898	NO	N/A	0.009901
novel.564	6B dna:chromosome chromosome:IWGSC:6B:1:720988478:1 REF	683476117	683476139	+ [Positive strand]	20	TTTGCCGTCTGTAATAAAAATGC	23	1	157	38.2166	-98.4	-62.6752	NO	N/A	0.009901
novel.554	6B dna:chromosome chromosome:IWGSC:6B:1:720988478:1 REF	516878405	516878425	- [Negative strand]	20	TGTTCTGAAGAAACTGTCACC	21	4	84	38.0952	-46	-54.7619	NO	N/A	0.009901
novel.506	6A dna:chromosome chromosome:IWGSC:6A:1:618079260:1 REF	34401290	34401310	- [Negative strand]	20	TTGTGGAACGTGGAGAACATC	21	4	102	45.098	-32.1	-31.4706	NO	N/A	0.019802
novel.505	6A dna:chromosome chromosome:IWGSC:6A:1:618079260:1 REF	34290510	34290530	- [Negative strand]	20	TTGTGGAACGTGGAGAACATC	21	4	102	44.1176	-32.1	-31.4706	NO	N/A	0.009901
novel.399	5A dna:chromosome chromosome:IWGSC:5A:1:709773743:1 REF	474453548	474453566	+ [Positive strand]	20	TTCGTCGGACGAGCGTGCC	19	6	84	72.619	-57.2	-68.0952	NO	N/A	0.009901
novel.754	Un dna:chromosome chromosome:IWGSC:Un:1:480980714:1 REF	381317738	381317760	+ [Positive strand]	19	TTGCCGTCTGTGGAAAAAACCGC	23	1	159	44.0252	-128.1	-80.566	NO	N/A	0.009901
novel.74	1D dna:chromosome chromosome:IWGSC:1D:1:495453186:1 REF	486379002	486379024	- [Negative strand]	19	GCTTTGTGATTTGTGGATGCCAC	23	13	91	48.3516	-61	-67.033	NO	N/A	0.009901
novel.671	7B dna:chromosome chromosome:IWGSC:7B:1:750620385:1 REF	586825359	586825379	+ [Positive strand]	19	TGATGTGGCTCTACCTAACTG	21	9	95	47.3684	-58.3	-61.3684	NO	N/A	0.009901
novel.623	7A dna:chromosome chromosome:IWGSC:7A:1:736706236:1 REF	448351981	448352001	+ [Positive strand]	19	CATCCCCTTCGCCGGCTGCGT	21	1	82	70.7317	-53	-64.6342	NO	N/A	0.009901
novel.513	6A dna:chromosome chromosome:IWGSC:6A:1:618079260:1 REF	181316354	181316371	+ [Positive strand]	19	GTCGATATGTCCGAGTGC	18	1	63	49.2064	-22.2	-35.2381	NO	N/A	0.029703
novel.481	5D dna:chromosome chromosome:IWGSC:5D:1:566080677:1 REF	439437561	439437583	+ [Positive strand]	19	GCTTTGTGATTTGTGGATGCCAC	23	13	144	54.1667	-105.96	-73.5833	NO	N/A	0.009901
novel.19	1A dna:chromosome chromosome:IWGSC:1A:1:594102056:1 REF	533778642	533778660	- [Negative strand]	19	TGGCGATGATGATAAATTT	19	5	107	34.5794	-27.1	-25.3271	NO	N/A	0.009901
novel.161	2B dna:chromosome chromosome:IWGSC:2B:1:801256715:1 REF	755948149	755948169	+ [Positive strand]	19	TGATGTGGCTCTACCTAACTG	21	9	82	52.439	-60.1	-73.2927	NO	N/A	0.009901
novel.705	7D dna:chromosome chromosome:IWGSC:7D:1:638686055:1 REF	168776091	168776111	+ [Positive strand]	18	GGCGACAACTGCATTACTTGC	21	3	79	43.038	-26.9	-34.0506	NO	N/A	0.019802
novel.667	7B dna:chromosome chromosome:IWGSC:7B:1:750620385:1 REF	417044208	417044228	+ [Positive strand]	18	CCGAAGTAGAGCATGGAAAAC	21	1	201	52.7363	-115.2	-57.3134	NO	N/A	0.009901
novel.658	7B dna:chromosome chromosome:IWGSC:7B:1:750620385:1 REF	134208105	134208125	+ [Positive strand]	18	GGCGACAACTGCATTACTTGC	21	3	81	41.9753	-27.8	-34.321	NO	N/A	0.009901
novel.613	7A dna:chromosome chromosome:IWGSC:7A:1:736706236:1 REF	171248074	171248094	+ [Positive strand]	18	GGCGACAACTGCATTACTTGC	21	3	81	41.9753	-27.8	-34.321	NO	N/A	0.019802
novel.599	7A dna:chromosome chromosome:IWGSC:7A:1:736706236:1 REF	54183558	54183580	+ [Positive strand]	18	AGGAGAGCGCGCCACCGTCAAGC	23	2	83	77.1084	-51.9	-62.5301	NO	N/A	0.009901
novel.498	5D dna:chromosome chromosome:IWGSC:5D:1:566080677:1 REF	557415977	557415996	+ [Positive strand]	18	TTGAGATGAGATTACCCCAT	20	11	99	56.5657	-51.7	-52.2222	NO	N/A	0.009901
novel.162	2B dna:chromosome chromosome:IWGSC:2B:1:801256715:1 REF	772062269	772062289	+ [Positive strand]	18	TGCTCTCCACAGGCTTTCTTG	21	6	123	60.1626	-69.2	-56.2602	NO	N/A	0.009901
novel.497	5D dna:chromosome chromosome:IWGSC:5D:1:566080677:1 REF	557400495	557400515	+ [Positive strand]	17	AGCTGTTGAGATGAGATTACC	21	4	94	55.3192	-56.6	-60.2128	NO	N/A	0.009901
novel.458	5D dna:chromosome chromosome:IWGSC:5D:1:566080677:1 REF	7053413	7053433	+ [Positive strand]	17	CTCCGTTCTGATTTACTCGTT	21	8	84	39.2857	-59	-70.2381	NO	N/A	0.009901
novel.456	5B dna:chromosome chromosome:IWGSC:5B:1:713149757:1 REF	711070977	711070997	+ [Positive strand]	17	AGCTGTTGAGATGAGATTACC	21	4	100	57	-52.9	-52.9	NO	N/A	0.009901
novel.318	4A dna:chromosome chromosome:IWGSC:4A:1:744588157:1 REF	609462123	609462143	+ [Positive strand]	17	AGCTGTTGAGATGAGATTACC	21	4	94	56.383	-59.3	-63.0851	NO	N/A	0.009901
novel.204	2D dna:chromosome chromosome:IWGSC:2D:1:651852609:1 REF	647554780	647554800	- [Negative strand]	17	CTCCGTTCTGATTTACTCGTT	21	8	88	39.7727	-62.3	-70.7955	NO	N/A	0.009901
novel.189	2D dna:chromosome chromosome:IWGSC:2D:1:651852609:1 REF	448219707	448219727	+ [Positive strand]	17	CTCCGTTCTGATTTACTCGTT	21	8	88	40.9091	-66.7	-75.7955	NO	N/A	0.009901
novel.186	2D dna:chromosome chromosome:IWGSC:2D:1:651852609:1 REF	379701732	379701752	+ [Positive strand]	17	CTCCGTTCTGATTTACTCGTT	21	8	76	44.7368	-54	-71.0526	NO	N/A	0.009901
novel.75	1D dna:chromosome chromosome:IWGSC:1D:1:495453186:1 REF	490933707	490933729	+ [Positive strand]	16	GCGAACCTCAGAGGCCTTGGCCA	23	1	63	63.4921	-40	-63.4921	NO	N/A	0.009901
novel.711	7D dna:chromosome chromosome:IWGSC:7D:1:638686055:1 REF	352083563	352083580	- [Negative strand]	16	TGCAGTTGGGTCACTGAT	18	7	90	53.3333	-55.8	-62	NO	N/A	0.009901
novel.693	7D dna:chromosome chromosome:IWGSC:7D:1:638686055:1 REF	60217239	60217260	+ [Positive strand]	16	GTGATATGGACTGTTAGATGCT	22	2	97	43.299	-29.7	-30.6186	NO	N/A	0.019802
novel.639	7A dna:chromosome chromosome:IWGSC:7A:1:736706236:1 REF	700050793	700050810	+ [Positive strand]	16	AGTGGATGTATCTAGACA	18	16	97	45.3608	-36.6	-37.732	NO	N/A	0.019802
novel.63	1D dna:chromosome chromosome:IWGSC:1D:1:495453186:1 REF	352416967	352416987	+ [Positive strand]	16	CCGTCGAGCAGGAGATCCGGT	21	2	62	72.5807	-47.6	-76.7742	NO	N/A	0.009901
novel.574	6D dna:chromosome chromosome:IWGSC:6D:1:473592718:1 REF	93428646	93428667	- [Negative strand]	16	GTGATATGGACTGTTAGATGCT	22	2	93	43.0108	-28.5	-30.6452	NO	N/A	0.009901
novel.57	1D dna:chromosome chromosome:IWGSC:1D:1:495453186:1 REF	170854453	170854470	+ [Positive strand]	16	TGCAGTTGGGTCACTGAT	18	7	80	53.75	-62.6	-78.25	NO	N/A	0.009901
novel.487	5D dna:chromosome chromosome:IWGSC:5D:1:566080677:1 REF	496357834	496357853	- [Negative strand]	16	GAAGCTGCCAGCATGATCTA	20	9	139	53.2374	-78.5	-56.4748	NO	N/A	0.009901
novel.450	5B dna:chromosome chromosome:IWGSC:5B:1:713149757:1 REF	614463554	614463573	- [Negative strand]	16	GAAGCTGCCAGCATGATCTA	20	9	139	56.1151	-80.3	-57.7698	NO	N/A	0.009901
novel.442	5B dna:chromosome chromosome:IWGSC:5B:1:713149757:1 REF	490611108	490611128	- [Negative strand]	16	TCCGTAAACTAATATAAGAGG	21	10	65	27.6923	-35.9	-55.2308	NO	N/A	0.009901
novel.43	1B dna:chromosome chromosome:IWGSC:1B:1:689851870:1 REF	474754546	474754566	+ [Positive strand]	16	CCGTCGAGCAGGAGATCCGGT	21	2	104	71.1539	-66.5	-63.9423	NO	N/A	0.009901
novel.420	5B dna:chromosome chromosome:IWGSC:5B:1:713149757:1 REF	15186278	15186298	+ [Positive strand]	16	TCATAAGTAAGGAAGACCACA	21	1	84	38.0952	-22.4	-26.6667	NO	N/A	0.019802
novel.413	5A dna:chromosome chromosome:IWGSC:5A:1:709773743:1 REF	620289847	620289866	- [Negative strand]	16	GAAGCTGCCAGCATGATCTA	20	9	119	53.7815	-66.4	-55.7983	NO	N/A	0.009901
novel.412	5A dna:chromosome chromosome:IWGSC:5A:1:709773743:1 REF	615387165	615387182	- [Negative strand]	16	TGCAGTTGGGTCACTGAT	18	7	66	54.5455	-36.8	-55.7576	NO	N/A	0.009901
novel.308	4A dna:chromosome chromosome:IWGSC:4A:1:744588157:1 REF	269566396	269566413	+ [Positive strand]	16	AGCTGCTGTTGAAGTTCC	18	13	141	63.8298	-82.1	-58.2269	NO	N/A	0.009901
novel.286	3D dna:chromosome chromosome:IWGSC:3D:1:615552423:1 REF	347521237	347521254	- [Negative strand]	16	TGCAGTTGGGTCACTGAT	18	7	110	50	-61.6	-56	NO	N/A	0.009901
novel.158	2B dna:chromosome chromosome:IWGSC:2B:1:801256715:1 REF	748303417	748303437	+ [Positive strand]	16	CGTGAAGTGCTTGCAAGGAAC	21	15	65	49.2308	-22.4	-34.4615	NO	N/A	0.019802
novel.147	2B dna:chromosome chromosome:IWGSC:2B:1:801256715:1 REF	651621222	651621241	+ [Positive strand]	16	GAGTTCTCCCAAACACTTCA	20	7	76	47.3684	-26	-34.2105	NO	N/A	0.009901
novel.146	2B dna:chromosome chromosome:IWGSC:2B:1:801256715:1 REF	651559765	651559785	+ [Positive strand]	16	CGTGAAGTGCTTGCAAGGAAC	21	15	127	41.7323	-38.3	-30.1575	NO	N/A	0.009901
novel.119	2B dna:chromosome chromosome:IWGSC:2B:1:801256715:1 REF	27947513	27947535	- [Negative strand]	16	CCGATTCTCCCAGAATTTTGAGA	23	2	220	41.3636	-128.7	-58.5	NO	N/A	0.009901
novel.620	7A dna:chromosome chromosome:IWGSC:7A:1:736706236:1 REF	258236365	258236385	- [Negative strand]	15	TCTGATCGGAAACGGACGGTC	21	6	132	51.5152	-45.9	-34.7727	NO	N/A	0.019802
novel.591	6D dna:chromosome chromosome:IWGSC:6D:1:473592718:1 REF	457040902	457040922	+ [Positive strand]	15	GATTTGACCTTACATAACTGT	21	1	74	45.9459	-41.2	-55.6757	NO	N/A	0.009901
novel.515	6A dna:chromosome chromosome:IWGSC:6A:1:618079260:1 REF	392309667	392309687	+ [Positive strand]	15	TCTGATCGGAAACGGACGGTC	21	6	126	50	-41.06	-32.5873	NO	N/A	0.029703
novel.485	5D dna:chromosome chromosome:IWGSC:5D:1:566080677:1 REF	494214847	494214866	+ [Positive strand]	15	AGCTTGGACGAGGATGTGCA	20	2	82	58.5366	-45.4	-55.3659	NO	N/A	0.009901
novel.482	5D dna:chromosome chromosome:IWGSC:5D:1:566080677:1 REF	448930298	448930318	+ [Positive strand]	15	TCGAACAACTGGATGTATTGG	21	3	102	48.0392	-33.6	-32.9412	NO	N/A	0.029703
novel.448	5B dna:chromosome chromosome:IWGSC:5B:1:713149757:1 REF	610499051	610499070	+ [Positive strand]	15	AGCTTGGACGAGGATGTGCA	20	2	98	56.1224	-61.9	-63.1633	NO	N/A	0.009901
novel.361	4B dna:chromosome chromosome:IWGSC:4B:1:673617499:1 REF	658524852	658524873	- [Negative strand]	15	CTCGCCGGAGCAGCGTGCAACG	22	12	81	74.0741	-53	-65.4321	NO	N/A	0.009901
novel.314	4A dna:chromosome chromosome:IWGSC:4A:1:744588157:1 REF	560920048	560920068	+ [Positive strand]	15	TCTGATCGGAAACGGACGGTC	21	6	132	53.7879	-48.9	-37.0455	NO	N/A	0.029703
novel.282	3D dna:chromosome chromosome:IWGSC:3D:1:615552423:1 REF	167559087	167559107	+ [Positive strand]	15	TCAGGCTCGGGGACTATGGTG	21	3	161	52.795	-83.32	-51.7516	NO	N/A	0.009901
novel.735	Un dna:chromosome chromosome:IWGSC:Un:1:480980714:1 REF	82821514	82821532	+ [Positive strand]	14	TTGTTGTTTCTTGTTTTCT	19	6	79	49.3671	-26.4	-33.4177	NO	N/A	0.049505
novel.730	Un dna:chromosome chromosome:IWGSC:Un:1:480980714:1 REF	17278941	17278961	+ [Positive strand]	14	TGCCGGTGTGCGCGAGCTCCT	21	1	82	74.3902	-57.9	-70.6098	NO	N/A	0.009901
novel.722	7D dna:chromosome chromosome:IWGSC:7D:1:638686055:1 REF	605210905	605210922	- [Negative strand]	14	TGGCTGTGATGATATAAC	18	5	90	43.3333	-23.6	-26.2222	NO	N/A	0.029703
novel.657	7B dna:chromosome chromosome:IWGSC:7B:1:750620385:1 REF	123286002	123286019	+ [Positive strand]	14	TAGGGTGTAGAATAAGCT	18	10	201	23.8806	-57.9	-28.806	NO	N/A	0.009901
novel.617	7A dna:chromosome chromosome:IWGSC:7A:1:736706236:1 REF	205454602	205454624	- [Negative strand]	14	AGCATCTCTTCTGTAGAAATAGG	23	7	74	43.2432	-36.7	-49.5946	NO	N/A	0.009901
novel.616	7A dna:chromosome chromosome:IWGSC:7A:1:736706236:1 REF	199970963	199970981	+ [Positive strand]	14	TTGTTGTTTCTTGTTTTCT	19	6	79	49.3671	-26.4	-33.4177	NO	N/A	0.029703
novel.615	7A dna:chromosome chromosome:IWGSC:7A:1:736706236:1 REF	199961458	199961476	+ [Positive strand]	14	TTGTTGTTTCTTGTTTTCT	19	6	79	49.3671	-26.4	-33.4177	NO	N/A	0.039604
novel.526	6A dna:chromosome chromosome:IWGSC:6A:1:618079260:1 REF	612589886	612589907	- [Negative strand]	14	TGACCCTGAGGCACTCATACCG	22	2	105	53.3333	-61.5	-58.5714	NO	N/A	0.009901
novel.332	4A dna:chromosome chromosome:IWGSC:4A:1:744588157:1 REF	719139205	719139225	- [Negative strand]	14	TTATGACTTCTCTTAGACAGT	21	4	104	39.4231	-53.1	-51.0577	NO	N/A	0.009901
novel.235	3B dna:chromosome chromosome:IWGSC:3B:1:830829764:1 REF	22107617	22107634	+ [Positive strand]	14	CTCGCCGGAGTAGCGTGC	18	3	65	72.3077	-47.5	-73.0769	NO	N/A	0.009901
novel.233	3B dna:chromosome chromosome:IWGSC:3B:1:830829764:1 REF	4315231	4315249	- [Negative strand]	14	TTGTTGTTTCTTGTTTTCT	19	6	116	37.931	-33.3	-28.7069	NO	N/A	0.029703
novel.215	3A dna:chromosome chromosome:IWGSC:3A:1:750843639:1 REF	191880752	191880769	+ [Positive strand]	14	CTCGCCGGAGTAGCGTGC	18	3	64	71.875	-47.1	-73.5938	NO	N/A	0.009901
novel.205	3A dna:chromosome chromosome:IWGSC:3A:1:750843639:1 REF	7144147	7144167	- [Negative strand]	14	TTATGACTTCTCTTAGACAGT	21	4	112	42.8571	-51.6	-46.0714	NO	N/A	0.009901
novel.2	1A dna:chromosome chromosome:IWGSC:1A:1:594102056:1 REF	158505398	158505415	+ [Positive strand]	14	TCCCCACGGACGGCGCCA	18	3	97	60.8247	-39.92	-41.1546	NO	N/A	0.009901
novel.16	1A dna:chromosome chromosome:IWGSC:1A:1:594102056:1 REF	508571325	508571346	+ [Positive strand]	14	CGATTTCAGGGATTTAGACATG	22	3	86	45.3488	-26.4	-30.6977	NO	N/A	0.029703
novel.123	2B dna:chromosome chromosome:IWGSC:2B:1:801256715:1 REF	153764855	153764875	+ [Positive strand]	14	AAACTGTCTTGGATTTCCATC	21	1	207	39.1304	-89.14	-43.0628	NO	N/A	0.009901
novel.87	2A dna:chromosome chromosome:IWGSC:2A:1:780798557:1 REF	194438926	194438946	+ [Positive strand]	13	ACCGGTGCTTAGAGAAAAACT	21	8	95	36.8421	-49	-51.5789	NO	N/A	0.009901
novel.723	7D dna:chromosome chromosome:IWGSC:7D:1:638686055:1 REF	617196364	617196386	+ [Positive strand]	13	TTAAACGTCTATCCTGTATAAAT	23	4	145	40.6897	-86.3	-59.5172	NO	N/A	0.009901
novel.703	7D dna:chromosome chromosome:IWGSC:7D:1:638686055:1 REF	149721275	149721296	+ [Positive strand]	13	CATCCCCCTCGCCGGTTGCGCG	22	5	82	75.6098	-58.5	-71.3415	NO	N/A	0.009901
novel.645	7B dna:chromosome chromosome:IWGSC:7B:1:750620385:1 REF	278195	278213	- [Negative strand]	13	GCGCTTGTAGCTCGGTGGA	19	4	96	53.125	-33.1	-34.4792	NO	N/A	0.039604
novel.632	7A dna:chromosome chromosome:IWGSC:7A:1:736706236:1 REF	626955375	626955396	- [Negative strand]	13	TACCGAAATACTTGTAGTTGAG	22	14	62	37.0968	-37.7	-60.8065	NO	N/A	0.009901
novel.621	7A dna:chromosome chromosome:IWGSC:7A:1:736706236:1 REF	372364532	372364550	+ [Positive strand]	13	TTTGTGATTTGTGAATGCT	19	13	89	40.4494	-37.52	-42.1573	NO	N/A	0.009901
novel.589	6D dna:chromosome chromosome:IWGSC:6D:1:473592718:1 REF	445769564	445769584	+ [Positive strand]	13	TCTTATATTGTGGGACAGAGA	21	6	71	43.662	-43.8	-61.6901	NO	N/A	0.009901
novel.583	6D dna:chromosome chromosome:IWGSC:6D:1:473592718:1 REF	272646181	272646202	- [Negative strand]	13	TACCGAAATACTTGTAGTTGAG	22	14	71	36.6197	-34.6	-48.7324	NO	N/A	0.009901
novel.576	6D dna:chromosome chromosome:IWGSC:6D:1:473592718:1 REF	95719039	95719060	+ [Positive strand]	13	TGTGCCTGGCTCCCTGTATGCC	22	8	94	59.5745	-52.7	-56.0638	NO	N/A	0.009901
novel.575	6D dna:chromosome chromosome:IWGSC:6D:1:473592718:1 REF	94785929	94785949	- [Negative strand]	13	ACCGGTGCTTAGAGAAAAACT	21	8	95	42.1053	-56.5	-59.4737	NO	N/A	0.009901
novel.550	6B dna:chromosome chromosome:IWGSC:6B:1:720988478:1 REF	433707480	433707501	- [Negative strand]	13	TACCGAAATACTTGTAGTTGAG	22	14	83	40.9639	-50	-60.241	NO	N/A	0.009901
novel.535	6B dna:chromosome chromosome:IWGSC:6B:1:720988478:1 REF	56966379	56966399	+ [Positive strand]	13	TCTTATATTGTGGGACAGAGA	21	6	74	41.8919	-29.8	-40.2703	NO	N/A	0.009901
novel.470	5D dna:chromosome chromosome:IWGSC:5D:1:566080677:1 REF	260119639	260119660	- [Negative strand]	13	TACCGAAATACTTGTAGTTGAG	22	14	88	38.6364	-41.2	-46.8182	NO	N/A	0.009901
novel.465	5D dna:chromosome chromosome:IWGSC:5D:1:566080677:1 REF	135059376	135059396	+ [Positive strand]	13	ACCGGTGCTTAGAGAAAAACT	21	8	92	39.1304	-65.7	-71.413	NO	N/A	0.009901
novel.455	5B dna:chromosome chromosome:IWGSC:5B:1:713149757:1 REF	705495275	705495296	- [Negative strand]	13	TGAGATGAGATTACCCCATACC	22	11	113	58.4071	-54	-47.7876	NO	N/A	0.009901
novel.415	5A dna:chromosome chromosome:IWGSC:5A:1:709773743:1 REF	657493501	657493521	- [Negative strand]	13	ACCGGTGCTTAGAGAAAAACT	21	8	169	42.0118	-91.9	-54.3787	NO	N/A	0.009901
novel.395	5A dna:chromosome chromosome:IWGSC:5A:1:709773743:1 REF	335686068	335686090	+ [Positive strand]	13	TTAAACGTCTATCCTGTATAAAT	23	4	171	33.9181	-67.1	-39.2398	NO	N/A	0.009901
novel.379	4D dna:chromosome chromosome:IWGSC:4D:1:509857067:1 REF	428578412	428578432	- [Negative strand]	13	ACCGGTGCTTAGAGAAAAACT	21	8	95	38.9474	-55	-57.8947	NO	N/A	0.009901
novel.31	1B dna:chromosome chromosome:IWGSC:1B:1:689851870:1 REF	107369351	107369371	+ [Positive strand]	13	TTCGCCGGAGCAGCGTGCTGT	21	2	86	68.6047	-51.7	-60.1163	NO	N/A	0.009901
novel.284	3D dna:chromosome chromosome:IWGSC:3D:1:615552423:1 REF	276626019	276626037	- [Negative strand]	13	GCGCTTGTAGCTCGGTGGA	19	4	96	56.25	-38.9	-40.5208	NO	N/A	0.019802
novel.270	3B dna:chromosome chromosome:IWGSC:3B:1:830829764:1 REF	811707111	811707131	+ [Positive strand]	13	ACCGGTGCTTAGAGAAAAACT	21	8	95	37.8947	-39.1	-41.1579	NO	N/A	0.009901
novel.247	3B dna:chromosome chromosome:IWGSC:3B:1:830829764:1 REF	395846824	395846846	+ [Positive strand]	13	GAAGCAAGGTAGATCATTAGATT	23	1	79	32.9114	-20.1	-25.443	NO	N/A	0.019802
novel.239	3B dna:chromosome chromosome:IWGSC:3B:1:830829764:1 REF	55779232	55779252	+ [Positive strand]	13	TCCAGATCGATTGGCAAAGTA	21	5	130	63.0769	-62.5	-48.0769	NO	N/A	0.009901
novel.220	3A dna:chromosome chromosome:IWGSC:3A:1:750843639:1 REF	522058319	522058339	+ [Positive strand]	13	ACCGGTGCTTAGAGAAAAACT	21	8	165	40.6061	-98.8	-59.8788	NO	N/A	0.009901
novel.200	2D dna:chromosome chromosome:IWGSC:2D:1:651852609:1 REF	620390764	620390785	- [Negative strand]	13	CATCCCCCTCGCCGGTTGCGCG	22	5	82	75.6098	-56.6	-69.0244	NO	N/A	0.009901
novel.191	2D dna:chromosome chromosome:IWGSC:2D:1:651852609:1 REF	531324279	531324300	- [Negative strand]	13	CATCCCCCTCGCCGGTTGCGCG	22	5	82	71.9512	-51.8	-63.1707	NO	N/A	0.009901
novel.179	2D dna:chromosome chromosome:IWGSC:2D:1:651852609:1 REF	261927933	261927953	- [Negative strand]	13	ACCGGTGCTTAGAGAAAAACT	21	8	208	41.8269	-108.3	-52.0673	NO	N/A	0.009901
novel.173	2D dna:chromosome chromosome:IWGSC:2D:1:651852609:1 REF	113567687	113567704	+ [Positive strand]	13	AGTTCCGGTTGTTGTTGC	18	4	94	52.1277	-33.6	-35.7447	NO	N/A	0.009901
novel.155	2B dna:chromosome chromosome:IWGSC:2B:1:801256715:1 REF	732349362	732349382	- [Negative strand]	13	TCCGTGAACTAATATAAGAGC	21	12	64	39.0625	-51.2	-80	NO	N/A	0.009901
novel.83	2A dna:chromosome chromosome:IWGSC:2A:1:780798557:1 REF	103783556	103783576	+ [Positive strand]	12	TCTGTCACATAATATAAGAAC	21	11	90	36.6667	-34.7	-38.5556	NO	N/A	0.009901
novel.78	2A dna:chromosome chromosome:IWGSC:2A:1:780798557:1 REF	24413717	24413739	+ [Positive strand]	12	TTACGTGTCAGTACAAGATTGGT	23	1	138	34.7826	-37.4	-27.1015	NO	N/A	0.009901
novel.717	7D dna:chromosome chromosome:IWGSC:7D:1:638686055:1 REF	591703850	591703872	+ [Positive strand]	12	GCTTTTATTACAGACGGCGAAGA	23	1	79	35.443	-43.5	-55.0633	NO	N/A	0.009901
novel.687	7D dna:chromosome chromosome:IWGSC:7D:1:638686055:1 REF	13348251	13348271	- [Negative strand]	12	AGCCAGGGCGGAGCGGCGAGC	21	13	81	77.7778	-49.5	-61.1111	NO	N/A	0.019802
novel.669	7B dna:chromosome chromosome:IWGSC:7B:1:750620385:1 REF	518323623	518323643	+ [Positive strand]	12	TCTGTCACATAATATAAGAAC	21	11	78	38.4615	-33.2	-42.5641	NO	N/A	0.009901
novel.619	7A dna:chromosome chromosome:IWGSC:7A:1:736706236:1 REF	232582957	232582977	- [Negative strand]	12	CTTTTCGGCGATTCTCCTAGA	21	9	206	42.233	-141.5	-68.6893	NO	N/A	0.009901
novel.522	6A dna:chromosome chromosome:IWGSC:6A:1:618079260:1 REF	568518124	568518145	+ [Positive strand]	12	TTCGGATTCTGTCCGTTTGGAT	22	10	73	46.5753	-28.3	-38.7671	NO	N/A	0.019802
novel.51	1B dna:chromosome chromosome:IWGSC:1B:1:689851870:1 REF	651300522	651300542	+ [Positive strand]	12	AGCCAGGGCGGAGCGGCGAGC	21	13	86	77.907	-55.3	-64.3023	NO	N/A	0.019802
novel.509	6A dna:chromosome chromosome:IWGSC:6A:1:618079260:1 REF	78961302	78961322	- [Negative strand]	12	CTTTTCGGCGATTCTCCTAGA	21	9	212	46.2264	-170.5	-80.4245	NO	N/A	0.009901
novel.486	5D dna:chromosome chromosome:IWGSC:5D:1:566080677:1 REF	494677483	494677505	+ [Positive strand]	12	GTTCGATCCCTCTTTAATAGTAG	23	11	63	52.381	-23.8	-37.7778	NO	N/A	0.019802
novel.404	5A dna:chromosome chromosome:IWGSC:5A:1:709773743:1 REF	540363143	540363163	- [Negative strand]	12	CTTTTCGGCGATTCTCCTAGA	21	9	219	39.726	-121.5	-55.4795	NO	N/A	0.009901
novel.320	4A dna:chromosome chromosome:IWGSC:4A:1:744588157:1 REF	613256652	613256672	- [Negative strand]	12	ATGAAGGTAGTAACATAGACC	21	7	68	35.2941	-21	-30.8824	NO	N/A	0.009901
novel.315	4A dna:chromosome chromosome:IWGSC:4A:1:744588157:1 REF	581755491	581755511	+ [Positive strand]	12	CTTTTCGGCGATTCTCCTAGA	21	9	218	43.1193	-149	-68.3486	NO	N/A	0.009901
novel.309	4A dna:chromosome chromosome:IWGSC:4A:1:744588157:1 REF	325728409	325728429	+ [Positive strand]	12	TCTGTCACATAATATAAGAAC	21	11	90	37.7778	-34.3	-38.1111	NO	N/A	0.009901
novel.307	4A dna:chromosome chromosome:IWGSC:4A:1:744588157:1 REF	260603759	260603779	- [Negative strand]	12	CTTTTCGGCGATTCTCCTAGA	21	9	204	42.6471	-139.1	-68.1863	NO	N/A	0.009901
novel.295	3D dna:chromosome chromosome:IWGSC:3D:1:615552423:1 REF	527994261	527994283	- [Negative strand]	12	GATTTGACCTTACATAACTGCCG	23	4	62	51.6129	-42.7	-68.871	NO	N/A	0.009901
novel.274	3D dna:chromosome chromosome:IWGSC:3D:1:615552423:1 REF	20747725	20747745	- [Negative strand]	12	AGCCAGGGCGGAGCGGCGAGC	21	13	89	77.5281	-50.9	-57.191	NO	N/A	0.029703
novel.264	3B dna:chromosome chromosome:IWGSC:3B:1:830829764:1 REF	727226678	727226698	+ [Positive strand]	12	AGTCAAATAACATTCGAGGAG	21	2	167	34.1317	-82.1	-49.1617	NO	N/A	0.009901
novel.260	3B dna:chromosome chromosome:IWGSC:3B:1:830829764:1 REF	684503084	684503106	+ [Positive strand]	12	GCTAGTGTAACAGATCGGTACCA	23	1	80	50	-24.5	-30.625	NO	N/A	0.019802
novel.245	3B dna:chromosome chromosome:IWGSC:3B:1:830829764:1 REF	304515777	304515797	+ [Positive strand]	12	ATGAAGGTAGTAACATAGACC	21	7	80	38.75	-23.9	-29.875	NO	N/A	0.049505
novel.225	3A dna:chromosome chromosome:IWGSC:3A:1:750843639:1 REF	665987378	665987398	- [Negative strand]	12	CTTTTCGGCGATTCTCCTAGA	21	9	212	43.8679	-142.1	-67.0283	NO	N/A	0.009901
novel.201	2D dna:chromosome chromosome:IWGSC:2D:1:651852609:1 REF	622776104	622776125	- [Negative strand]	12	CCGACTGAGTGCGCCTAGCAGT	22	11	155	61.2903	-65.1	-42	NO	N/A	0.039604
novel.152	2B dna:chromosome chromosome:IWGSC:2B:1:801256715:1 REF	688466081	688466102	+ [Positive strand]	12	TTCGGATTCTGTCCGTTTGGAT	22	10	67	52.2388	-27.1	-40.4478	NO	N/A	0.009901
novel.149	2B dna:chromosome chromosome:IWGSC:2B:1:801256715:1 REF	679820846	679820866	- [Negative strand]	12	AGCCAGGGCGGAGCGGCGAGC	21	13	109	77.9817	-63.7	-58.4404	NO	N/A	0.029703
novel.14	1A dna:chromosome chromosome:IWGSC:1A:1:594102056:1 REF	483825727	483825747	- [Negative strand]	12	CTTTTCGGCGATTCTCCTAGA	21	9	210	45.7143	-152.8	-72.7619	NO	N/A	0.009901
novel.97	2A dna:chromosome chromosome:IWGSC:2A:1:780798557:1 REF	596482733	596482754	+ [Positive strand]	11	GTTTGATCGGCTTCGACGAGGT	22	14	114	64.9123	-58.2	-51.0526	NO	N/A	0.009901
novel.90	2A dna:chromosome chromosome:IWGSC:2A:1:780798557:1 REF	208153091	208153108	+ [Positive strand]	11	AACATGGGGATGTAGCTT	18	3	108	40.7407	-35.9	-33.2407	NO	N/A	0.009901
novel.9	1A dna:chromosome chromosome:IWGSC:1A:1:594102056:1 REF	366114113	366114130	+ [Positive strand]	11	TATTGGCTCGGCTCACTC	18	4	97	52.5773	-51.6	-53.1959	NO	N/A	0.009901
novel.757	Un dna:chromosome chromosome:IWGSC:Un:1:480980714:1 REF	418219597	418219618	+ [Positive strand]	11	GTTTGATCGGCTTCGACGAGGT	22	14	116	64.6552	-62	-53.4483	NO	N/A	0.009901
novel.756	Un dna:chromosome chromosome:IWGSC:Un:1:480980714:1 REF	409072716	409072733	+ [Positive strand]	11	TATTGGCTCGGCTCACTC	18	4	97	52.5773	-51.6	-53.1959	NO	N/A	0.009901
novel.749	Un dna:chromosome chromosome:IWGSC:Un:1:480980714:1 REF	341812392	341812414	- [Negative strand]	11	AAATCTGGTTTATTTCTCTAAAC	23	7	144	40.9722	-65.6	-45.5556	NO	N/A	0.009901
novel.631	7A dna:chromosome chromosome:IWGSC:7A:1:736706236:1 REF	612945780	612945801	+ [Positive strand]	11	GTTTGATCGGCTTCGACGAGGT	22	14	116	64.6552	-62	-53.4483	NO	N/A	0.009901
novel.627	7A dna:chromosome chromosome:IWGSC:7A:1:736706236:1 REF	552580582	552580602	- [Negative strand]	11	CGATACCTGTTGGACGATTGC	21	3	127	50.3937	-49.6	-39.0551	NO	N/A	0.009901
novel.611	7A dna:chromosome chromosome:IWGSC:7A:1:736706236:1 REF	155649724	155649745	+ [Positive strand]	11	GGTGAGCGCGTCGCCGTCGAAC	22	6	82	70.7317	-53.2	-64.8781	NO	N/A	0.009901
novel.59	1D dna:chromosome chromosome:IWGSC:1D:1:495453186:1 REF	293792190	293792207	+ [Positive strand]	11	TATTGGCTCGGCTCACTC	18	4	97	52.5773	-51.6	-53.1959	NO	N/A	0.009901
novel.562	6B dna:chromosome chromosome:IWGSC:6B:1:720988478:1 REF	663866327	663866349	+ [Positive strand]	11	GCTTATTTGTACAGGGTAGACGT	23	8	197	41.1168	-121.5	-61.6751	NO	N/A	0.009901
novel.561	6B dna:chromosome chromosome:IWGSC:6B:1:720988478:1 REF	634152046	634152067	+ [Positive strand]	11	GTTTGATCGGCTTCGACGAGGT	22	14	116	66.3793	-61.2	-52.7586	NO	N/A	0.009901
novel.559	6B dna:chromosome chromosome:IWGSC:6B:1:720988478:1 REF	620954156	620954177	+ [Positive strand]	11	ACGGCTGCTAGGCGCACTTAGT	22	16	132	53.0303	-44	-33.3333	NO	N/A	0.039604
novel.557	6B dna:chromosome chromosome:IWGSC:6B:1:720988478:1 REF	604275707	604275728	+ [Positive strand]	11	ACGGCTGCTAGGCGCACTTAGT	22	16	144	53.4722	-52.7	-36.5972	NO	N/A	0.039604
novel.555	6B dna:chromosome chromosome:IWGSC:6B:1:720988478:1 REF	537618309	537618330	+ [Positive strand]	11	GTTTGATCGGCTTCGACGAGGT	22	14	116	65.5172	-61.6	-53.1034	NO	N/A	0.019802
novel.549	6B dna:chromosome chromosome:IWGSC:6B:1:720988478:1 REF	424066051	424066068	+ [Positive strand]	11	TTTTTAAGACTGATGGCC	18	13	118	40.678	-30.9	-26.1864	NO	N/A	0.009901
novel.512	6A dna:chromosome chromosome:IWGSC:6A:1:618079260:1 REF	149923017	149923039	+ [Positive strand]	11	CTGAAGCTGCCAGCATGATCTGC	23	3	128	51.5625	-63.2	-49.375	NO	N/A	0.009901
novel.502	6A dna:chromosome chromosome:IWGSC:6A:1:618079260:1 REF	14099338	14099360	+ [Positive strand]	11	GCTTATTTGTACAGGGTAGACGT	23	8	140	38.5714	-74.9	-53.5	NO	N/A	0.009901
novel.477	5D dna:chromosome chromosome:IWGSC:5D:1:566080677:1 REF	387192746	387192767	+ [Positive strand]	11	GGTGAGCGCGTCGCCGTCGAAC	22	6	76	71.0526	-51.1	-67.2368	NO	N/A	0.009901
novel.471	5D dna:chromosome chromosome:IWGSC:5D:1:566080677:1 REF	260681939	260681961	- [Negative strand]	11	GCTTATTTGTACAGGGTAGACGT	23	8	74	36.4865	-32.8	-44.3243	NO	N/A	0.009901
novel.469	5D dna:chromosome chromosome:IWGSC:5D:1:566080677:1 REF	238173442	238173462	+ [Positive strand]	11	CGATCCAGATTAATTGACGCT	21	3	79	41.7722	-46.3	-58.6076	NO	N/A	0.009901
novel.463	5D dna:chromosome chromosome:IWGSC:5D:1:566080677:1 REF	79838700	79838721	- [Negative strand]	11	AAGTTCTGTAGATTGTCGTTGC	22	14	108	50	-34.6	-32.037	NO	N/A	0.039604
novel.459	5D dna:chromosome chromosome:IWGSC:5D:1:566080677:1 REF	11305272	11305292	+ [Positive strand]	11	CGATCCAGATTAATTGACGCT	21	3	83	39.759	-56.7	-68.3133	NO	N/A	0.009901
novel.432	5B dna:chromosome chromosome:IWGSC:5B:1:713149757:1 REF	267305465	267305485	- [Negative strand]	11	CGATCCAGATTAATTGACGCT	21	3	77	44.1558	-47.8	-62.0779	NO	N/A	0.009901
novel.418	5A dna:chromosome chromosome:IWGSC:5A:1:709773743:1 REF	693128849	693128871	- [Negative strand]	11	GCTTATTTGTACAGGGTAGACGT	23	8	196	38.2653	-107.6	-54.898	NO	N/A	0.009901
novel.408	5A dna:chromosome chromosome:IWGSC:5A:1:709773743:1 REF	601214717	601214738	+ [Positive strand]	11	CTTCGCCGGTCGCGCGTTCCCT	22	4	80	68.75	-49	-61.25	NO	N/A	0.009901
novel.392	5A dna:chromosome chromosome:IWGSC:5A:1:709773743:1 REF	298549535	298549557	- [Negative strand]	11	TTCGCCGGAGCAGCGTGCAGAGA	23	2	81	71.6049	-54.7	-67.5309	NO	N/A	0.009901
novel.39	1B dna:chromosome chromosome:IWGSC:1B:1:689851870:1 REF	395058799	395058816	+ [Positive strand]	11	TATTGGCTCGGCTCACTC	18	4	97	52.5773	-51.6	-53.1959	NO	N/A	0.009901
novel.368	4D dna:chromosome chromosome:IWGSC:4D:1:509857067:1 REF	144321911	144321932	- [Negative strand]	11	AAGTTCTGTAGATTGTCGTTGC	22	14	108	50	-34.1	-31.5741	NO	N/A	0.049505
novel.327	4A dna:chromosome chromosome:IWGSC:4A:1:744588157:1 REF	677367631	677367651	- [Negative strand]	11	TGGGGCCTGGAGACGTGCAAC	21	8	107	52.3364	-35.2	-32.8972	NO	N/A	0.049505
novel.316	4A dna:chromosome chromosome:IWGSC:4A:1:744588157:1 REF	605669539	605669559	+ [Positive strand]	11	CGATACCTGTTGGACGATTGC	21	3	152	48.6842	-61.2	-40.2632	NO	N/A	0.009901
novel.297	3D dna:chromosome chromosome:IWGSC:3D:1:615552423:1 REF	582104457	582104479	+ [Positive strand]	11	GCTTATTTGTACAGGGTAGACGT	23	8	189	40.7407	-108.1	-57.1958	NO	N/A	0.009901
novel.292	3D dna:chromosome chromosome:IWGSC:3D:1:615552423:1 REF	502964848	502964870	+ [Positive strand]	11	GCTTATTTGTACAGGGTAGACGT	23	8	143	39.1608	-71.1	-49.7203	NO	N/A	0.009901
novel.29	1B dna:chromosome chromosome:IWGSC:1B:1:689851870:1 REF	54610984	54611006	+ [Positive strand]	11	TGACAAGTAATTCCGAACAAAGG	23	6	107	36.4486	-41.9	-39.1589	NO	N/A	0.009901
novel.287	3D dna:chromosome chromosome:IWGSC:3D:1:615552423:1 REF	391043971	391043993	- [Negative strand]	11	ACGTTCTAGGTAGTATCTATCAC	23	4	134	32.8358	-36	-26.8657	NO	N/A	0.029703
novel.275	3D dna:chromosome chromosome:IWGSC:3D:1:615552423:1 REF	30328359	30328380	+ [Positive strand]	11	GGTGAGCGCGTCGCCGTCGAAC	22	6	88	69.3182	-52.1	-59.2045	NO	N/A	0.009901
novel.229	3A dna:chromosome chromosome:IWGSC:3A:1:750843639:1 REF	714510553	714510573	- [Negative strand]	11	GAAATGGATGTATCTAGACGA	21	10	83	33.7349	-53.5	-64.4578	NO	N/A	0.009901
novel.214	3A dna:chromosome chromosome:IWGSC:3A:1:750843639:1 REF	171291209	171291230	+ [Positive strand]	11	GTTTGATCGGCTTCGACGAGGT	22	14	116	66.3793	-61.2	-52.7586	NO	N/A	0.009901
novel.167	2D dna:chromosome chromosome:IWGSC:2D:1:651852609:1 REF	18264138	18264160	+ [Positive strand]	11	AAATCTGGTTTATTTCTCTAAAC	23	7	144	40.9722	-65.6	-45.5556	NO	N/A	0.009901
novel.148	2B dna:chromosome chromosome:IWGSC:2B:1:801256715:1 REF	653615438	653615458	+ [Positive strand]	11	CGATACCTGTTGGACGATTGC	21	3	153	50.3268	-66.6	-43.5294	NO	N/A	0.009901
novel.125	2B dna:chromosome chromosome:IWGSC:2B:1:801256715:1 REF	159937444	159937465	+ [Positive strand]	11	GTTTGATCGGCTTCGACGAGGT	22	14	116	65.5172	-61.5	-53.0172	NO	N/A	0.009901
novel.93	2A dna:chromosome chromosome:IWGSC:2A:1:780798557:1 REF	374717581	374717602	- [Negative strand]	10	TTTTTCAAGATCGTCTTTGACT	22	4	207	29.4686	-67.7	-32.7053	NO	N/A	0.009901
novel.84	2A dna:chromosome chromosome:IWGSC:2A:1:780798557:1 REF	120044070	120044090	+ [Positive strand]	10	ATTAGTTGATGCTCAAATGGA	21	6	80	42.5	-61.5	-76.875	NO	N/A	0.009901
novel.82	2A dna:chromosome chromosome:IWGSC:2A:1:780798557:1 REF	84117035	84117057	- [Negative strand]	10	TTCGCCGGTAGCGCGTTTTCCCT	23	14	71	69.0141	-46.1	-64.9296	NO	N/A	0.009901
novel.80	2A dna:chromosome chromosome:IWGSC:2A:1:780798557:1 REF	58157648	58157670	+ [Positive strand]	10	TTCGCCGGTAGCGCGTTTTCCCT	23	14	83	68.6747	-51.9	-62.5301	NO	N/A	0.009901
novel.746	Un dna:chromosome chromosome:IWGSC:Un:1:480980714:1 REF	326249616	326249638	- [Negative strand]	10	TTCGCCGGTAGCGCGTTTTCCCT	23	14	83	72.2892	-54.8	-66.0241	NO	N/A	0.009901
novel.741	Un dna:chromosome chromosome:IWGSC:Un:1:480980714:1 REF	188897351	188897369	+ [Positive strand]	10	TTGAATTTCCTCTATAAGT	19	10	99	26.2626	-46.5	-46.9697	NO	N/A	0.009901
novel.732	Un dna:chromosome chromosome:IWGSC:Un:1:480980714:1 REF	50168517	50168539	+ [Positive strand]	10	TTCGCCGGTAGCGCGTTTTCCCT	23	14	83	72.2892	-54.8	-66.0241	NO	N/A	0.009901
novel.724	7D dna:chromosome chromosome:IWGSC:7D:1:638686055:1 REF	622027135	622027157	+ [Positive strand]	10	GGTGTCTCTCCTGTAGAAATAGG	23	13	72	48.6111	-46.3	-64.3056	NO	N/A	0.009901
novel.721	7D dna:chromosome chromosome:IWGSC:7D:1:638686055:1 REF	605178226	605178243	- [Negative strand]	10	TGGCTATGATGATTTCCT	18	6	82	39.0244	-24.4	-29.7561	NO	N/A	0.049505
novel.720	7D dna:chromosome chromosome:IWGSC:7D:1:638686055:1 REF	604867782	604867799	+ [Positive strand]	10	TGGCTATGATGATTTCCT	18	6	82	37.8049	-24.4	-29.7561	NO	N/A	0.039604
novel.716	7D dna:chromosome chromosome:IWGSC:7D:1:638686055:1 REF	569027475	569027495	+ [Positive strand]	10	CTCCGTCTGAAAATACTTGTT	21	15	84	33.3333	-26.7	-31.7857	NO	N/A	0.009901
novel.707	7D dna:chromosome chromosome:IWGSC:7D:1:638686055:1 REF	254326999	254327016	+ [Positive strand]	10	TTGGGAAGCTGCATCTGC	18	2	86	62.7907	-45.1	-52.4419	NO	N/A	0.009901
novel.690	7D dna:chromosome chromosome:IWGSC:7D:1:638686055:1 REF	30006503	30006525	+ [Positive strand]	10	TTCGCCGGTAGCGCGTTTTCCCT	23	14	81	70.3704	-49.8	-61.4815	NO	N/A	0.009901
novel.689	7D dna:chromosome chromosome:IWGSC:7D:1:638686055:1 REF	23025124	23025142	+ [Positive strand]	10	TTGAATTTCCTCTATAAGT	19	10	99	28.2828	-49.1	-49.596	NO	N/A	0.009901
novel.686	7D dna:chromosome chromosome:IWGSC:7D:1:638686055:1 REF	10549092	10549112	- [Negative strand]	10	TTGAGCGTCAACTAATTTCGG	21	9	87	39.0805	-39.3	-45.1724	NO	N/A	0.009901
novel.68	1D dna:chromosome chromosome:IWGSC:1D:1:495453186:1 REF	397289482	397289504	- [Negative strand]	10	TTCGCCGGTAGCGCGTTTTCCCT	23	14	67	64.1791	-29.8	-44.4776	NO	N/A	0.029703
novel.677	7B dna:chromosome chromosome:IWGSC:7B:1:750620385:1 REF	711694178	711694198	+ [Positive strand]	10	CGCGCTGCCCTGTGAGTCTGA	21	12	78	64.1026	-54.3	-69.6154	NO	N/A	0.009901
novel.649	7B dna:chromosome chromosome:IWGSC:7B:1:750620385:1 REF	28938465	28938487	+ [Positive strand]	10	GGTGTCTCTCCTGTAGAAATAGG	23	13	144	40.9722	-95.8	-66.5278	NO	N/A	0.009901
novel.640	7A dna:chromosome chromosome:IWGSC:7A:1:736706236:1 REF	716248585	716248605	+ [Positive strand]	10	ATTTGTCTGAAATCAAACTTT	21	14	209	23.445	-62.9	-30.0957	NO	N/A	0.009901
novel.636	7A dna:chromosome chromosome:IWGSC:7A:1:736706236:1 REF	678929123	678929143	+ [Positive strand]	10	CTCCGTCTGAAAATACTTGTT	21	15	111	27.9279	-31.01	-27.9369	NO	N/A	0.009901
novel.606	7A dna:chromosome chromosome:IWGSC:7A:1:736706236:1 REF	77066201	77066223	+ [Positive strand]	10	GGTGTCTCTCCTGTAGAAATAGG	23	13	197	42.6396	-115	-58.3756	NO	N/A	0.009901
novel.605	7A dna:chromosome chromosome:IWGSC:7A:1:736706236:1 REF	72700594	72700614	- [Negative strand]	10	AGATACTCCCTAAGGCTTGGG	21	6	100	39	-37	-37	TAAGCCTTAGTGAATATCTAC(10)	N/A	0.009901
novel.603	7A dna:chromosome chromosome:IWGSC:7A:1:736706236:1 REF	72698424	72698444	- [Negative strand]	10	AGATACTCCCTAAGGCTTGGG	21	6	89	35.9551	-37.5	-42.1348	NO	N/A	0.009901
novel.602	7A dna:chromosome chromosome:IWGSC:7A:1:736706236:1 REF	72697127	72697147	- [Negative strand]	10	AGATACTCCCTAAGGCTTGGG	21	6	89	38.2022	-36.1	-40.5618	NO	N/A	0.009901
novel.595	7A dna:chromosome chromosome:IWGSC:7A:1:736706236:1 REF	15141913	15141934	- [Negative strand]	10	TGAGTGCATGAATGACTGTTGC	22	9	70	38.5714	-23.7	-33.8571	NO	N/A	0.009901
novel.592	6D dna:chromosome chromosome:IWGSC:6D:1:473592718:1 REF	472359766	472359786	- [Negative strand]	10	ATTTGTCTGAAATCAAACTTT	21	14	206	21.3592	-56.85	-27.5971	NO	N/A	0.009901
novel.588	6D dna:chromosome chromosome:IWGSC:6D:1:473592718:1 REF	442845530	442845548	- [Negative strand]	10	TTGAATTTCCTCTATAAGT	19	10	99	28.2828	-51.7	-52.2222	NO	N/A	0.009901
novel.567	6B dna:chromosome chromosome:IWGSC:6B:1:720988478:1 REF	701169345	701169366	+ [Positive strand]	10	TTCGGATTCTGTCCATTTGGGT	22	5	83	60.241	-37.1	-44.6988	NO	N/A	0.029703
novel.558	6B dna:chromosome chromosome:IWGSC:6B:1:720988478:1 REF	618203821	618203842	- [Negative strand]	10	TGAGTGCATGAATGACTGTTGC	22	9	62	40.3226	-19.1	-30.8065	NO	N/A	0.009901
novel.531	6B dna:chromosome chromosome:IWGSC:6B:1:720988478:1 REF	46741116	46741138	+ [Positive strand]	10	GGTGTCTCTCCTGTAGAAATAGG	23	13	136	40.4412	-80.7	-59.3382	NO	N/A	0.009901
novel.521	6A dna:chromosome chromosome:IWGSC:6A:1:618079260:1 REF	539701882	539701904	- [Negative strand]	10	GCTTTATGATTTGTGAATGACAC	23	3	110	37.2727	-64.7	-58.8182	NO	N/A	0.009901
novel.490	5D dna:chromosome chromosome:IWGSC:5D:1:566080677:1 REF	525247307	525247329	+ [Positive strand]	10	CTAAGACAAGAATTTTGGGACGT	23	14	68	38.2353	-31.2	-45.8824	NO	N/A	0.009901
novel.488	5D dna:chromosome chromosome:IWGSC:5D:1:566080677:1 REF	501458580	501458598	+ [Positive strand]	10	TTGAATTTCCTCTATAAGT	19	10	93	30.1075	-47.7	-51.2903	NO	N/A	0.009901
novel.468	5D dna:chromosome chromosome:IWGSC:5D:1:566080677:1 REF	205127333	205127355	+ [Positive strand]	10	GGTGTCTCTCCTGTAGAAATAGG	23	13	193	44.0414	-115.1	-59.6373	NO	N/A	0.009901
novel.454	5B dna:chromosome chromosome:IWGSC:5B:1:713149757:1 REF	704889614	704889634	+ [Positive strand]	10	AGGGGATTCTGTTTCTGAAAC	21	14	102	50	-36.9	-36.1765	NO	N/A	0.009901
novel.453	5B dna:chromosome chromosome:IWGSC:5B:1:713149757:1 REF	703724083	703724101	+ [Positive strand]	10	TTGAATTTCCTCTATAAGT	19	10	87	28.7356	-32.7	-37.5862	NO	N/A	0.009901
novel.449	5B dna:chromosome chromosome:IWGSC:5B:1:713149757:1 REF	613420737	613420755	+ [Positive strand]	10	TTGAATTTCCTCTATAAGT	19	10	99	28.2828	-45.4	-45.8586	NO	N/A	0.009901
novel.44	1B dna:chromosome chromosome:IWGSC:1B:1:689851870:1 REF	514686655	514686675	+ [Positive strand]	10	CGCGCTGCCCTGTGAGTCTGA	21	12	78	58.9744	-59.7	-76.5385	NO	N/A	0.009901
novel.429	5B dna:chromosome chromosome:IWGSC:5B:1:713149757:1 REF	216193423	216193440	+ [Positive strand]	10	CCTGTTGAGCTTGACTCG	18	3	111	57.6577	-44.6	-40.1802	NO	N/A	0.029703
novel.428	5B dna:chromosome chromosome:IWGSC:5B:1:713149757:1 REF	116662069	116662089	+ [Positive strand]	10	AGGGGATTCTGTTTCTGAAAC	21	14	68	50	-22	-32.3529	NO	N/A	0.029703
novel.424	5B dna:chromosome chromosome:IWGSC:5B:1:713149757:1 REF	81625968	81625990	+ [Positive strand]	10	AATGATCGTGTACGTGTAGTATT	23	3	174	47.7011	-67.1	-38.5632	NO	N/A	0.009901
novel.42	1B dna:chromosome chromosome:IWGSC:1B:1:689851870:1 REF	459805505	459805525	+ [Positive strand]	10	TTTTCTGCTGCAAACTTTAGG	21	5	218	39.4495	-162.7	-74.633	NO	N/A	0.009901
novel.419	5A dna:chromosome chromosome:IWGSC:5A:1:709773743:1 REF	702500793	702500813	+ [Positive strand]	10	TTGAGCGTCAACTAATTTCGG	21	9	103	30.0971	-44	-42.7184	NO	N/A	0.009901
novel.416	5A dna:chromosome chromosome:IWGSC:5A:1:709773743:1 REF	659726912	659726931	- [Negative strand]	10	CTCGGCGTGGGGATTTCCTG	20	3	89	61.7978	-53.2	-59.7753	NO	N/A	0.009901
novel.386	5A dna:chromosome chromosome:IWGSC:5A:1:709773743:1 REF	17666690	17666712	+ [Positive strand]	10	GGTGTCTCTCCTGTAGAAATAGG	23	13	193	41.9689	-106.7	-55.285	NO	N/A	0.009901
novel.383	4D dna:chromosome chromosome:IWGSC:4D:1:509857067:1 REF	506203721	506203741	+ [Positive strand]	10	TTGAGCGTCAACTAATTTCGG	21	9	103	32.0388	-53.7	-52.1359	NO	N/A	0.009901
novel.382	4D dna:chromosome chromosome:IWGSC:4D:1:509857067:1 REF	482773122	482773141	+ [Positive strand]	10	CTCGGCGTGGGGATTTCCTG	20	3	81	64.1975	-46.3	-57.1605	NO	N/A	0.009901
novel.375	4D dna:chromosome chromosome:IWGSC:4D:1:509857067:1 REF	306520955	306520976	+ [Positive strand]	10	TAGACCGGAGGCAGACCTAAGT	22	16	105	40.9524	-35.54	-33.8476	NO	N/A	0.009901
novel.374	4D dna:chromosome chromosome:IWGSC:4D:1:509857067:1 REF	291768953	291768975	- [Negative strand]	10	GGTGTCTCTCCTGTAGAAATAGG	23	13	66	45.4545	-42	-63.6364	NO	N/A	0.009901
novel.371	4D dna:chromosome chromosome:IWGSC:4D:1:509857067:1 REF	213422020	213422040	+ [Positive strand]	10	AGTAATGTAAGATGTTTTGGC	21	1	90	38.8889	-50.4	-56	NO	N/A	0.009901
novel.37	1B dna:chromosome chromosome:IWGSC:1B:1:689851870:1 REF	390422923	390422945	- [Negative strand]	10	AGCGTCTCTCCTGTAGAAATAGA	23	11	72	47.2222	-46	-63.8889	NO	N/A	0.009901
novel.356	4B dna:chromosome chromosome:IWGSC:4B:1:673617499:1 REF	618260143	618260162	+ [Positive strand]	10	GCGAGCATCCGTGTGGCCTG	20	2	74	62.1622	-37.7	-50.946	NO	N/A	0.009901
novel.354	4B dna:chromosome chromosome:IWGSC:4B:1:673617499:1 REF	612758787	612758806	+ [Positive strand]	10	CTCGGCGTGGGGATTTCCTG	20	3	87	63.2184	-52.6	-60.4598	NO	N/A	0.009901
novel.35	1B dna:chromosome chromosome:IWGSC:1B:1:689851870:1 REF	359152950	359152967	- [Negative strand]	10	TTTGTTCTATAGATCTGA	18	2	64	39.0625	-18.3	-28.5937	NO	N/A	0.009901
novel.347	4B dna:chromosome chromosome:IWGSC:4B:1:673617499:1 REF	279330733	279330753	+ [Positive strand]	10	AGGGGATTCTGTTTCTGAAAC	21	14	112	47.3214	-39.1	-34.9107	NO	N/A	0.009901
novel.341	4B dna:chromosome chromosome:IWGSC:4B:1:673617499:1 REF	79610368	79610390	+ [Positive strand]	10	GGTGTCTCTCCTGTAGAAATAGG	23	13	184	41.8478	-104.4	-56.7391	NO	N/A	0.009901
novel.331	4A dna:chromosome chromosome:IWGSC:4A:1:744588157:1 REF	716399126	716399146	+ [Positive strand]	10	TTGAGCGTCAACTAATTTCGG	21	9	87	44.8276	-53.9	-61.954	NO	N/A	0.009901
novel.330	4A dna:chromosome chromosome:IWGSC:4A:1:744588157:1 REF	692407311	692407333	- [Negative strand]	10	TTCGCCGGTAGCGCGTTTTCCCT	23	14	83	72.2892	-54.8	-66.0241	NO	N/A	0.009901
novel.33	1B dna:chromosome chromosome:IWGSC:1B:1:689851870:1 REF	128576010	128576028	- [Negative strand]	10	TTGAATTTCCTCTATAAGT	19	10	99	27.2727	-49.1	-49.596	NO	N/A	0.009901
novel.329	4A dna:chromosome chromosome:IWGSC:4A:1:744588157:1 REF	692400376	692400398	- [Negative strand]	10	TTCGCCGGTAGCGCGTTTTCCCT	23	14	83	72.2892	-54.8	-66.0241	NO	N/A	0.009901
novel.310	4A dna:chromosome chromosome:IWGSC:4A:1:744588157:1 REF	371747822	371747844	- [Negative strand]	10	GGTGTCTCTCCTGTAGAAATAGG	23	13	80	40	-37.6	-47	NO	N/A	0.009901
novel.302	4A dna:chromosome chromosome:IWGSC:4A:1:744588157:1 REF	26673199	26673219	+ [Positive strand]	10	AATCGGTCTTGTTAGTTAAAT	21	15	149	32.8859	-59.8	-40.1342	NO	N/A	0.009901
novel.301	4A dna:chromosome chromosome:IWGSC:4A:1:744588157:1 REF	9338388	9338408	+ [Positive strand]	10	AATCGGTCTTGTTAGTTAAAT	21	15	123	32.5203	-48.01	-39.0325	NO	N/A	0.009901
novel.30	1B dna:chromosome chromosome:IWGSC:1B:1:689851870:1 REF	92883520	92883540	+ [Positive strand]	10	CGGACAGTTTATTTTGTGATT	21	7	188	43.617	-64.9	-34.5213	NO	N/A	0.009901
novel.296	3D dna:chromosome chromosome:IWGSC:3D:1:615552423:1 REF	562212101	562212123	+ [Positive strand]	10	TTCGCCGGTAGCGCGTTTTCCCT	23	14	83	69.8795	-50.7	-61.0843	NO	N/A	0.009901
novel.281	3D dna:chromosome chromosome:IWGSC:3D:1:615552423:1 REF	123619651	123619671	+ [Positive strand]	10	AATCGGTCTTGTTAGTTAAAT	21	15	161	34.7826	-66.2	-41.118	NO	N/A	0.009901
novel.280	3D dna:chromosome chromosome:IWGSC:3D:1:615552423:1 REF	84517141	84517163	+ [Positive strand]	10	GGTGTCTCTCCTGTAGAAATAGG	23	13	195	43.5897	-125.2	-64.2051	NO	N/A	0.009901
novel.273	3D dna:chromosome chromosome:IWGSC:3D:1:615552423:1 REF	9964510	9964532	+ [Positive strand]	10	ATTAGCTATGAGATCTGAGGGAC	23	2	214	42.9907	-77.2	-36.0748	NO	N/A	0.009901
novel.267	3B dna:chromosome chromosome:IWGSC:3B:1:830829764:1 REF	779201674	779201696	+ [Positive strand]	10	GATGTAATATAGACTGTTAGATG	23	7	114	42.1053	-31.7	-27.807	NO	N/A	0.039604
novel.263	3B dna:chromosome chromosome:IWGSC:3B:1:830829764:1 REF	705734436	705734457	- [Negative strand]	10	TGAGTGCATGAATGACTGTTGC	22	9	62	38.7097	-20.3	-32.7419	NO	N/A	0.009901
novel.240	3B dna:chromosome chromosome:IWGSC:3B:1:830829764:1 REF	57551850	57551868	+ [Positive strand]	10	TTGAATTTCCTCTATAAGT	19	10	97	27.835	-44.9	-46.2887	NO	N/A	0.009901
novel.237	3B dna:chromosome chromosome:IWGSC:3B:1:830829764:1 REF	50948783	50948801	- [Negative strand]	10	TTGAATTTCCTCTATAAGT	19	10	99	28.2828	-45.7	-46.1616	NO	N/A	0.009901
novel.207	3A dna:chromosome chromosome:IWGSC:3A:1:750843639:1 REF	12244784	12244804	+ [Positive strand]	10	AATCGGTCTTGTTAGTTAAAT	21	15	147	34.6939	-61.11	-41.5714	NO	N/A	0.009901
novel.20	1A dna:chromosome chromosome:IWGSC:1A:1:594102056:1 REF	534282758	534282778	- [Negative strand]	10	CGCGCTGCCCTGTGAGTCTGA	21	12	78	61.5385	-57.4	-73.5897	NO	N/A	0.009901
novel.198	2D dna:chromosome chromosome:IWGSC:2D:1:651852609:1 REF	602501930	602501950	+ [Positive strand]	10	CCACTTGTTTGTCATTAAGCT	21	3	117	37.6068	-44.1	-37.6923	NO	N/A	0.009901
novel.196	2D dna:chromosome chromosome:IWGSC:2D:1:651852609:1 REF	568229243	568229261	+ [Positive strand]	10	TGGACGAGGATGTGCAGCT	19	3	91	58.2418	-62.1	-68.2418	NO	N/A	0.009901
novel.176	2D dna:chromosome chromosome:IWGSC:2D:1:651852609:1 REF	189760326	189760346	+ [Positive strand]	10	TCTCAGATTTGTCTAGATATG	21	7	127	37.0079	-70.3	-55.3543	NO	N/A	0.009901
novel.175	2D dna:chromosome chromosome:IWGSC:2D:1:651852609:1 REF	158245986	158246006	+ [Positive strand]	10	TTAAACCTTGCAAACTTTGAT	21	2	207	23.6715	-75.2	-36.3285	NO	N/A	0.009901
novel.170	2D dna:chromosome chromosome:IWGSC:2D:1:651852609:1 REF	47714597	47714614	+ [Positive strand]	10	CGATACTCGGCTCTCACC	18	1	76	52.6316	-27.5	-36.1842	NO	N/A	0.039604
novel.164	2B dna:chromosome chromosome:IWGSC:2B:1:801256715:1 REF	781616261	781616279	- [Negative strand]	10	TTGAATTTCCTCTATAAGT	19	10	99	28.2828	-45.6	-46.0606	NO	N/A	0.009901
novel.150	2B dna:chromosome chromosome:IWGSC:2B:1:801256715:1 REF	680766704	680766722	+ [Positive strand]	10	TGGACGAGGATGTGCAGCT	19	3	104	55.7692	-68.1	-65.4808	NO	N/A	0.009901
novel.15	1A dna:chromosome chromosome:IWGSC:1A:1:594102056:1 REF	497229725	497229747	+ [Positive strand]	10	ATAGGGATAAAGACTAGAACCCT	23	1	78	38.4615	-32.7	-41.9231	NO	N/A	0.009901
novel.143	2B dna:chromosome chromosome:IWGSC:2B:1:801256715:1 REF	577236991	577237011	- [Negative strand]	10	TCTCAGATTTGTCTAGATATG	21	7	103	31.068	-45.2	-43.8835	NO	N/A	0.009901
novel.133	2B dna:chromosome chromosome:IWGSC:2B:1:801256715:1 REF	448707083	448707105	- [Negative strand]	10	TTCGCCGGTAGCGCGTTTTCCCT	23	14	108	68.5185	-50.5	-46.7593	NO	N/A	0.009901
novel.127	2B dna:chromosome chromosome:IWGSC:2B:1:801256715:1 REF	200904542	200904562	+ [Positive strand]	10	ATTTGTCTGAAATCAAACTTT	21	14	207	24.1546	-73	-35.2657	NO	N/A	0.009901
novel.114	2B dna:chromosome chromosome:IWGSC:2B:1:801256715:1 REF	5671408	5671428	- [Negative strand]	10	TCTCAGATTTGTCTAGATATG	21	7	118	39.8305	-88.9	-75.339	NO	N/A	0.009901
novel.112	2A dna:chromosome chromosome:IWGSC:2A:1:780798557:1 REF	775748076	775748096	- [Negative strand]	10	ATTAGTTGATGCTCAAATGGA	21	6	67	29.8507	-37.1	-55.3731	NO	N/A	0.009901
novel.105	2A dna:chromosome chromosome:IWGSC:2A:1:780798557:1 REF	707747485	707747503	+ [Positive strand]	10	TGGACGAGGATGTGCAGCT	19	3	104	57.6923	-67.2	-64.6154	NO	N/A	0.009901
novel.104	2A dna:chromosome chromosome:IWGSC:2A:1:780798557:1 REF	688443145	688443163	+ [Positive strand]	10	GTTCTCCTCAAATCACTTC	19	10	147	44.898	-71.8	-48.8435	NO	N/A	0.009901
novel.103	2A dna:chromosome chromosome:IWGSC:2A:1:780798557:1 REF	669654968	669654990	- [Negative strand]	10	GGTGTCTCTCCTGTAGAAATAGG	23	13	197	41.6244	-116.6	-59.1878	NO	N/A	0.009901

## Sheet: sample10
miRNA id	Chromosome	Start	End	Orientation	Abundance	Sequence	sRNA length	# Genomic Hits	Hairpin Length	Hairpin % G/C content	Minimum Free Energy	Adjusted MFE	miRNA*	miRBaseID	pVal
novel.312	4A dna:chromosome chromosome:IWGSC:4A:1:744588157:1 REF	472956433	472956453	- [Negative strand]	1722	TGGACTGAAGGGAGCTCCCTC	21	3	202	50.4951	-102.9	-50.9406	NO	N/A	0.009901
novel.181	2D dna:chromosome chromosome:IWGSC:2D:1:651852609:1 REF	289075538	289075558	- [Negative strand]	681	TGAGGAAGGACTGCATCATCA	21	7	74	47.2973	-26.7	-36.0811	NO	N/A	0.029703
novel.680	7B dna:chromosome chromosome:IWGSC:7B:1:750620385:1 REF	732433306	732433326	- [Negative strand]	541	TGAGAAAGGACTGCATCATCT	21	7	99	52.5253	-53.7	-54.2424	NO	N/A	0.009901
novel.529	6B dna:chromosome chromosome:IWGSC:6B:1:720988478:1 REF	37388140	37388157	+ [Positive strand]	254	TGGTGCACCAGCCGGGAA	18	1	75	50.6667	-24.1	-32.1333	NO	N/A	0.029703
novel.710	7D dna:chromosome chromosome:IWGSC:7D:1:638686055:1 REF	349946328	349946347	+ [Positive strand]	188	GACAACCGTAGAGATAGATC	20	13	88	44.3182	-25.3	-28.75	NO	N/A	0.039604
novel.298	3D dna:chromosome chromosome:IWGSC:3D:1:615552423:1 REF	589438490	589438509	+ [Positive strand]	184	GCCCGTCTAGCTCAGTCGGT	20	12	78	50	-25.4	-32.5641	NO	N/A	0.049505
novel.372	4D dna:chromosome chromosome:IWGSC:4D:1:509857067:1 REF	214944596	214944616	- [Negative strand]	138	TAGGGTGTAGAATAAGCTATT	21	9	207	26.57	-81.1	-39.1787	NO	N/A	0.009901
novel.464	5D dna:chromosome chromosome:IWGSC:5D:1:566080677:1 REF	101257459	101257479	- [Negative strand]	138	TAGGGTGTAGAATAAGCTATT	21	9	204	27.9412	-87.9	-43.0882	NO	N/A	0.009901
novel.733	Un dna:chromosome chromosome:IWGSC:Un:1:480980714:1 REF	75096307	75096327	- [Negative strand]	138	TAGGGTGTAGAATAAGCTATT	21	9	99	40.404	-59.2	-59.798	NO	N/A	0.009901
novel.241	3B dna:chromosome chromosome:IWGSC:3B:1:830829764:1 REF	58732351	58732368	+ [Positive strand]	95	GGTGGCTGTAGTTTAGTA	18	1	109	49.5413	-47.1	-43.211	NO	N/A	0.009901
novel.129	2B dna:chromosome chromosome:IWGSC:2B:1:801256715:1 REF	210263893	210263910	- [Negative strand]	81	TTTGGATTGAAGGGAGCA	18	3	100	40	-56.2	-56.2	NO	N/A	0.009901
novel.601	7A dna:chromosome chromosome:IWGSC:7A:1:736706236:1 REF	71680051	71680071	- [Negative strand]	77	TGTAGATACTCCCTAAGGCTT	21	12	80	43.75	-29.6	-37	NO	N/A	0.009901
novel.604	7A dna:chromosome chromosome:IWGSC:7A:1:736706236:1 REF	72699176	72699196	- [Negative strand]	77	TGTAGATACTCCCTAAGGCTT	21	12	83	37.3494	-31.6	-38.0723	NO	N/A	0.009901
novel.319	4A dna:chromosome chromosome:IWGSC:4A:1:744588157:1 REF	609557180	609557199	+ [Positive strand]	70	TTGAGACGAGATCTCCCCAT	20	4	90	63.3333	-59.1	-65.6667	NO	N/A	0.009901
novel.457	5B dna:chromosome chromosome:IWGSC:5B:1:713149757:1 REF	711095924	711095943	+ [Positive strand]	70	TTGAGACGAGATCTCCCCAT	20	4	98	64.2857	-60.7	-61.9388	NO	N/A	0.009901
novel.499	5D dna:chromosome chromosome:IWGSC:5D:1:566080677:1 REF	557480986	557481005	+ [Positive strand]	70	TTGAGACGAGATCTCCCCAT	20	4	90	64.4444	-61.2	-68	NO	N/A	0.009901
novel.199	2D dna:chromosome chromosome:IWGSC:2D:1:651852609:1 REF	612450178	612450197	+ [Positive strand]	62	AAGTTCCCCCAAACACTTCA	20	2	74	47.2973	-37.2	-50.2703	NO	N/A	0.009901
novel.511	6A dna:chromosome chromosome:IWGSC:6A:1:618079260:1 REF	113538508	113538528	- [Negative strand]	56	TGCCTGGCTCCCTGTATGCCA	21	12	81	61.7284	-45.9	-56.6667	NO	N/A	0.009901
novel.542	6B dna:chromosome chromosome:IWGSC:6B:1:720988478:1 REF	177276202	177276222	- [Negative strand]	56	TGCCTGGCTCCCTGTATGCCA	21	12	96	59.375	-53.4	-55.625	NO	N/A	0.009901
novel.622	7A dna:chromosome chromosome:IWGSC:7A:1:736706236:1 REF	438858760	438858780	- [Negative strand]	56	TGCCTGGCTCCCTGTATGCCA	21	12	97	52.5773	-51.5	-53.0928	NO	N/A	0.009901
novel.665	7B dna:chromosome chromosome:IWGSC:7B:1:750620385:1 REF	383734780	383734800	- [Negative strand]	56	TGCCTGGCTCCCTGTATGCCA	21	12	97	53.6082	-52.9	-54.5361	NO	N/A	0.009901
novel.712	7D dna:chromosome chromosome:IWGSC:7D:1:638686055:1 REF	388698674	388698694	- [Negative strand]	56	TGCCTGGCTCCCTGTATGCCA	21	12	97	53.6082	-52.9	-54.5361	NO	N/A	0.009901
novel.411	5A dna:chromosome chromosome:IWGSC:5A:1:709773743:1 REF	611113802	611113822	+ [Positive strand]	54	CTCGCCGGAGGAGTGTGCAGC	21	3	86	73.2558	-51.1	-59.4186	NO	N/A	0.009901
novel.493	5D dna:chromosome chromosome:IWGSC:5D:1:566080677:1 REF	549049657	549049678	+ [Positive strand]	51	GGTAGCCAGGGTGACTTGCCCA	22	11	102	55.8824	-57.2	-56.0784	NO	N/A	0.009901
novel.10	1A dna:chromosome chromosome:IWGSC:1A:1:594102056:1 REF	403039847	403039867	- [Negative strand]	49	TGGAGAAGCAGGGCACGTGCA	21	9	138	55.7971	-73.8	-53.4783	NO	N/A	0.009901
novel.500	6A dna:chromosome chromosome:IWGSC:6A:1:618079260:1 REF	2040442	2040459	- [Negative strand]	46	TTTTGATTTTCAGTATGA	18	2	84	41.6667	-27.1	-32.2619	NO	N/A	0.009901
novel.444	5B dna:chromosome chromosome:IWGSC:5B:1:713149757:1 REF	507633363	507633383	+ [Positive strand]	45	TACCCTCGCCGGAGCAGCGTG	21	2	63	73.0159	-43.7	-69.3651	NO	N/A	0.009901
novel.305	4A dna:chromosome chromosome:IWGSC:4A:1:744588157:1 REF	167830204	167830221	+ [Positive strand]	43	TGTAGGCAAGGGAAGTCA	18	8	94	61.7021	-39.6	-42.1277	NO	N/A	0.019802
novel.321	4A dna:chromosome chromosome:IWGSC:4A:1:744588157:1 REF	620614523	620614545	+ [Positive strand]	43	CACAGGCAAATCATCCTTGGCTA	23	14	95	56.8421	-44.2	-46.5263	NO	N/A	0.009901
novel.494	5D dna:chromosome chromosome:IWGSC:5D:1:566080677:1 REF	549096606	549096628	+ [Positive strand]	43	CACAGGCAAATCATCCTTGGCTA	23	14	102	59.8039	-68.3	-66.9608	NO	N/A	0.009901
novel.495	5D dna:chromosome chromosome:IWGSC:5D:1:566080677:1 REF	549199231	549199253	+ [Positive strand]	43	CACAGGCAAATCATCCTTGGCTA	23	14	119	56.3025	-70.2	-58.9916	NO	N/A	0.009901
novel.608	7A dna:chromosome chromosome:IWGSC:7A:1:736706236:1 REF	97245819	97245841	+ [Positive strand]	43	CACAGGCAAATCATCCTTGGCTA	23	14	94	61.7021	-54.6	-58.0851	NO	N/A	0.009901
novel.652	7B dna:chromosome chromosome:IWGSC:7B:1:750620385:1 REF	47613259	47613281	+ [Positive strand]	43	CACAGGCAAATCATCCTTGGCTA	23	14	94	61.7021	-47.2	-50.2128	NO	N/A	0.009901
novel.700	7D dna:chromosome chromosome:IWGSC:7D:1:638686055:1 REF	93932959	93932981	+ [Positive strand]	43	CACAGGCAAATCATCCTTGGCTA	23	14	89	65.1685	-47.5	-53.3708	NO	N/A	0.009901
novel.35	1B dna:chromosome chromosome:IWGSC:1B:1:689851870:1 REF	359152950	359152967	- [Negative strand]	42	TTTGTTCTATAGATCTGA	18	2	64	39.0625	-18.3	-28.5937	NO	N/A	0.009901
novel.540	6B dna:chromosome chromosome:IWGSC:6B:1:720988478:1 REF	145373298	145373315	+ [Positive strand]	42	TCCCTGCTGTCGACGCCA	18	3	85	63.5294	-37	-43.5294	NO	N/A	0.019802
novel.729	Un dna:chromosome chromosome:IWGSC:Un:1:480980714:1 REF	16610061	16610078	+ [Positive strand]	38	TTGGTGGAGCGATTTGTT	18	12	70	41.4286	-19.1	-27.2857	NO	N/A	0.009901
novel.192	2D dna:chromosome chromosome:IWGSC:2D:1:651852609:1 REF	544944058	544944079	+ [Positive strand]	33	ACTGAAGTGGTTTGAGGAGAAC	22	9	121	44.6281	-42.2	-34.876	NO	N/A	0.019802
novel.194	2D dna:chromosome chromosome:IWGSC:2D:1:651852609:1 REF	544951679	544951700	+ [Positive strand]	33	ACTGAAGTGGTTTGAGGAGAAC	22	9	121	45.4545	-45.1	-37.2727	NO	N/A	0.009901
novel.244	3B dna:chromosome chromosome:IWGSC:3B:1:830829764:1 REF	247570411	247570431	+ [Positive strand]	31	TTCAATATCTCATCTTCAACT	21	1	79	31.6456	-41.5	-52.5316	NO	N/A	0.009901
novel.483	5D dna:chromosome chromosome:IWGSC:5D:1:566080677:1 REF	452733617	452733634	+ [Positive strand]	31	GGTCCTTTTCATCTTTCC	18	1	111	45.045	-33.1	-29.8198	NO	N/A	0.029703
novel.45	1B dna:chromosome chromosome:IWGSC:1B:1:689851870:1 REF	566040615	566040633	+ [Positive strand]	29	TATGCGCTGCTCCGGCGAG	19	1	100	66	-59.01	-59.01	NO	N/A	0.009901
novel.718	7D dna:chromosome chromosome:IWGSC:7D:1:638686055:1 REF	595081560	595081580	+ [Positive strand]	28	AGAGAAAGCAATGCCAGATGA	21	4	252	44.4444	-120.27	-47.7262	NO	N/A	0.009901
novel.217	3A dna:chromosome chromosome:IWGSC:3A:1:750843639:1 REF	247157026	247157044	+ [Positive strand]	27	TGCAGTTGCTGCCTCAAGC	19	8	106	49.0566	-38.94	-36.7358	NO	N/A	0.009901
novel.284	3D dna:chromosome chromosome:IWGSC:3D:1:615552423:1 REF	276626019	276626037	- [Negative strand]	27	GCGCTTGTAGCTCGGTGGA	19	4	96	56.25	-38.9	-40.5208	NO	N/A	0.019802
novel.346	4B dna:chromosome chromosome:IWGSC:4B:1:673617499:1 REF	278048617	278048636	+ [Positive strand]	27	TAATAGGGACAGTCGGGGGT	20	2	80	63.75	-35.7	-44.625	NO	N/A	0.019802
novel.645	7B dna:chromosome chromosome:IWGSC:7B:1:750620385:1 REF	278195	278213	- [Negative strand]	27	GCGCTTGTAGCTCGGTGGA	19	4	96	53.125	-33.1	-34.4792	NO	N/A	0.039604
novel.109	2A dna:chromosome chromosome:IWGSC:2A:1:780798557:1 REF	744683890	744683911	- [Negative strand]	25	GTTCTCCTCAAATCACTTCAGT	22	9	149	47.651	-77.8	-52.2148	NO	N/A	0.009901
novel.653	7B dna:chromosome chromosome:IWGSC:7B:1:750620385:1 REF	52667707	52667728	- [Negative strand]	25	TGGCTCTACCTAACTGCTGGGT	22	9	70	54.2857	-48.9	-69.8572	NO	N/A	0.009901
novel.276	3D dna:chromosome chromosome:IWGSC:3D:1:615552423:1 REF	33951392	33951412	- [Negative strand]	24	TTATGATCACTCTCGTTTTGC	21	7	200	49.5	-82.6	-41.3	NO	N/A	0.009901
novel.455	5B dna:chromosome chromosome:IWGSC:5B:1:713149757:1 REF	705495275	705495296	- [Negative strand]	23	TGAGATGAGATTACCCCATACC	22	11	113	58.4071	-54	-47.7876	NO	N/A	0.009901
novel.576	6D dna:chromosome chromosome:IWGSC:6D:1:473592718:1 REF	95719039	95719060	+ [Positive strand]	23	TGTGCCTGGCTCCCTGTATGCC	22	8	94	59.5745	-52.7	-56.0638	NO	N/A	0.009901
novel.174	2D dna:chromosome chromosome:IWGSC:2D:1:651852609:1 REF	121191588	121191605	+ [Positive strand]	22	TATCTGAGCTATTCCAGC	18	1	90	56.6667	-37.2	-41.3333	NO	N/A	0.019802
novel.193	2D dna:chromosome chromosome:IWGSC:2D:1:651852609:1 REF	544951385	544951404	+ [Positive strand]	21	TAGTTCCCCCAAACACTTCA	20	1	64	45.3125	-23.5	-36.7188	NO	N/A	0.009901
novel.628	7A dna:chromosome chromosome:IWGSC:7A:1:736706236:1 REF	571260841	571260861	+ [Positive strand]	21	TGATACTAGAATAACAGAGCT	21	1	81	35.8025	-46.2	-57.037	NO	N/A	0.009901
novel.513	6A dna:chromosome chromosome:IWGSC:6A:1:618079260:1 REF	181316354	181316371	+ [Positive strand]	19	GTCGATATGTCCGAGTGC	18	1	63	49.2064	-22.2	-35.2381	NO	N/A	0.029703
novel.113	2B dna:chromosome chromosome:IWGSC:2B:1:801256715:1 REF	3943774	3943791	+ [Positive strand]	18	GAGAGCCCACACCACCAA	18	2	68	63.2353	-26.5	-38.9706	NO	N/A	0.039604
novel.146	2B dna:chromosome chromosome:IWGSC:2B:1:801256715:1 REF	651559765	651559785	+ [Positive strand]	17	CGTGAAGTGCTTGCAAGGAAC	21	15	127	41.7323	-38.3	-30.1575	NO	N/A	0.009901
novel.158	2B dna:chromosome chromosome:IWGSC:2B:1:801256715:1 REF	748303417	748303437	+ [Positive strand]	17	CGTGAAGTGCTTGCAAGGAAC	21	15	65	49.2308	-22.4	-34.4615	NO	N/A	0.019802
novel.186	2D dna:chromosome chromosome:IWGSC:2D:1:651852609:1 REF	379701732	379701752	+ [Positive strand]	17	CTCCGTTCTGATTTACTCGTT	21	8	76	44.7368	-54	-71.0526	NO	N/A	0.009901
novel.189	2D dna:chromosome chromosome:IWGSC:2D:1:651852609:1 REF	448219707	448219727	+ [Positive strand]	17	CTCCGTTCTGATTTACTCGTT	21	8	88	40.9091	-66.7	-75.7955	NO	N/A	0.009901
novel.204	2D dna:chromosome chromosome:IWGSC:2D:1:651852609:1 REF	647554780	647554800	- [Negative strand]	17	CTCCGTTCTGATTTACTCGTT	21	8	88	39.7727	-62.3	-70.7955	NO	N/A	0.009901
novel.458	5D dna:chromosome chromosome:IWGSC:5D:1:566080677:1 REF	7053413	7053433	+ [Positive strand]	17	CTCCGTTCTGATTTACTCGTT	21	8	84	39.2857	-59	-70.2381	NO	N/A	0.009901
novel.461	5D dna:chromosome chromosome:IWGSC:5D:1:566080677:1 REF	35660237	35660257	+ [Positive strand]	17	TCCGTAAACTAATATAAGAGA	21	14	69	31.8841	-20.91	-30.3043	NO	N/A	0.009901
novel.234	3B dna:chromosome chromosome:IWGSC:3B:1:830829764:1 REF	11131128	11131145	+ [Positive strand]	16	CGTAGGGGCCTTTAGTCC	18	13	61	52.459	-38.1	-62.459	NO	N/A	0.009901
novel.268	3B dna:chromosome chromosome:IWGSC:3B:1:830829764:1 REF	795811433	795811450	+ [Positive strand]	16	GCCGACGCTGAGGCAGAC	18	1	63	74.6032	-37.5	-59.5238	NO	N/A	0.019802
novel.325	4A dna:chromosome chromosome:IWGSC:4A:1:744588157:1 REF	654425011	654425028	+ [Positive strand]	16	CGTAGGGGCCTTTAGTCC	18	13	89	53.9326	-44.6	-50.1124	NO	N/A	0.009901
novel.399	5A dna:chromosome chromosome:IWGSC:5A:1:709773743:1 REF	474453548	474453566	+ [Positive strand]	16	TTCGTCGGACGAGCGTGCC	19	6	84	72.619	-57.2	-68.0952	NO	N/A	0.009901
novel.541	6B dna:chromosome chromosome:IWGSC:6B:1:720988478:1 REF	159051781	159051798	+ [Positive strand]	16	CGTAGGGGCCTTTAGTCC	18	13	61	52.459	-33.7	-55.2459	NO	N/A	0.009901
novel.654	7B dna:chromosome chromosome:IWGSC:7B:1:750620385:1 REF	60375271	60375288	+ [Positive strand]	16	CGTAGGGGCCTTTAGTCC	18	13	61	54.0984	-33.1	-54.2623	NO	N/A	0.009901
novel.655	7B dna:chromosome chromosome:IWGSC:7B:1:750620385:1 REF	73232348	73232365	- [Negative strand]	16	CGTAGGGGCCTTTAGTCC	18	13	114	61.4035	-59.3	-52.0175	NO	N/A	0.009901
novel.120	2B dna:chromosome chromosome:IWGSC:2B:1:801256715:1 REF	135006717	135006737	- [Negative strand]	15	TCTTATACTGTGGGACGGAGG	21	12	69	42.029	-36.9	-53.4783	NO	N/A	0.009901
novel.195	2D dna:chromosome chromosome:IWGSC:2D:1:651852609:1 REF	556053344	556053364	+ [Positive strand]	15	TCTTATACTGTGGGACGGAGG	21	12	85	44.7059	-41.1	-48.3529	NO	N/A	0.009901
novel.393	5A dna:chromosome chromosome:IWGSC:5A:1:709773743:1 REF	316087092	316087112	- [Negative strand]	15	TCTTATACTGTGGGACGGAGG	21	12	75	42.6667	-35.7	-47.6	NO	N/A	0.009901
novel.427	5B dna:chromosome chromosome:IWGSC:5B:1:713149757:1 REF	97493983	97494003	- [Negative strand]	15	TCTTATACTGTGGGACGGAGG	21	12	60	41.6667	-39.2	-65.3333	NO	N/A	0.009901
novel.446	5B dna:chromosome chromosome:IWGSC:5B:1:713149757:1 REF	547499551	547499571	+ [Positive strand]	15	TCTTATACTGTGGGACGGAGG	21	12	72	50	-54.1	-75.1389	NO	N/A	0.009901
novel.508	6A dna:chromosome chromosome:IWGSC:6A:1:618079260:1 REF	68894549	68894569	- [Negative strand]	15	TCTTATACTGTGGGACGGAGG	21	12	97	37.1134	-50.11	-51.6598	NO	N/A	0.009901
novel.102	2A dna:chromosome chromosome:IWGSC:2A:1:780798557:1 REF	649694189	649694209	+ [Positive strand]	14	GGAGCAGGCAGGCCGACCAGA	21	1	70	54.2857	-26.5	-37.8571	NO	N/A	0.019802
novel.123	2B dna:chromosome chromosome:IWGSC:2B:1:801256715:1 REF	153764855	153764875	+ [Positive strand]	14	AAACTGTCTTGGATTTCCATC	21	1	207	39.1304	-89.14	-43.0628	NO	N/A	0.009901
novel.348	4B dna:chromosome chromosome:IWGSC:4B:1:673617499:1 REF	321468204	321468221	+ [Positive strand]	14	CGCGGTGTCCGGTGCGCT	18	11	79	63.2911	-41.96	-53.1139	NO	N/A	0.009901
novel.362	4D dna:chromosome chromosome:IWGSC:4D:1:509857067:1 REF	37489329	37489346	- [Negative strand]	14	GTAGGGGCCTTTAGTCTC	18	2	107	58.8785	-54.3	-50.7477	NO	N/A	0.009901
novel.431	5B dna:chromosome chromosome:IWGSC:5B:1:713149757:1 REF	262754313	262754335	+ [Positive strand]	14	GCTGGACTTGAGTTTGAGCCTCA	23	1	118	44.9153	-39.9	-33.8136	NO	N/A	0.009901
novel.661	7B dna:chromosome chromosome:IWGSC:7B:1:750620385:1 REF	181121674	181121691	+ [Positive strand]	14	CGCGGTGTCCGGTGCGCT	18	11	75	60	-30.5	-40.6667	NO	N/A	0.049505
novel.106	2A dna:chromosome chromosome:IWGSC:2A:1:780798557:1 REF	735126833	735126851	- [Negative strand]	13	AGGTCCCTGGTTCGAGTCC	19	5	64	56.25	-23.1	-36.0938	NO	N/A	0.019802
novel.124	2B dna:chromosome chromosome:IWGSC:2B:1:801256715:1 REF	158881632	158881654	- [Negative strand]	13	CTCGCCGGTCGCGCGTTCTCCCT	23	7	82	74.3902	-49.7	-60.6098	NO	N/A	0.009901
novel.168	2D dna:chromosome chromosome:IWGSC:2D:1:651852609:1 REF	27917671	27917691	+ [Positive strand]	13	TGGATGTATCTAGACGTGTCT	21	2	167	34.7305	-63.86	-38.2395	NO	N/A	0.009901
novel.344	4B dna:chromosome chromosome:IWGSC:4B:1:673617499:1 REF	146475921	146475941	+ [Positive strand]	13	CTTGGACTGAAGGGAGCTCCC	21	3	202	50.9901	-104.2	-51.5842	NO	N/A	0.009901
novel.353	4B dna:chromosome chromosome:IWGSC:4B:1:673617499:1 REF	579888897	579888919	- [Negative strand]	13	CTCGCCGGTCGCGCGTTCTCCCT	23	7	74	74.3243	-44.9	-60.6757	NO	N/A	0.009901
novel.366	4D dna:chromosome chromosome:IWGSC:4D:1:509857067:1 REF	102151858	102151878	+ [Positive strand]	13	CTTGGACTGAAGGGAGCTCCC	21	3	202	51.4851	-103.9	-51.4356	NO	N/A	0.009901
novel.392	5A dna:chromosome chromosome:IWGSC:5A:1:709773743:1 REF	298549535	298549557	- [Negative strand]	13	TTCGCCGGAGCAGCGTGCAGAGA	23	2	81	71.6049	-54.7	-67.5309	NO	N/A	0.009901
novel.547	6B dna:chromosome chromosome:IWGSC:6B:1:720988478:1 REF	262809979	262809997	- [Negative strand]	13	CAGCAGGACGGTGGTCATC	19	6	63	58.7302	-25.1	-39.8413	NO	N/A	0.009901
novel.638	7A dna:chromosome chromosome:IWGSC:7A:1:736706236:1 REF	699802426	699802448	- [Negative strand]	13	CTCGCCGGTCGCGCGTTCTCCCT	23	7	82	73.1707	-50.7	-61.8293	NO	N/A	0.009901
novel.76	1D dna:chromosome chromosome:IWGSC:1D:1:495453186:1 REF	492435380	492435398	+ [Positive strand]	12	TGTGCGCTGCTCCGGCAAG	19	1	100	70	-54.4	-54.4	NO	N/A	0.009901
novel.91	2A dna:chromosome chromosome:IWGSC:2A:1:780798557:1 REF	267453881	267453898	+ [Positive strand]	12	AATTGTAGGATCAAGACG	18	1	127	44.0945	-45.7	-35.9843	NO	N/A	0.009901
novel.121	2B dna:chromosome chromosome:IWGSC:2B:1:801256715:1 REF	148516528	148516545	+ [Positive strand]	12	ATTGCAATTGTTGGTCTC	18	1	72	51.3889	-28.3	-39.3056	NO	N/A	0.019802
novel.131	2B dna:chromosome chromosome:IWGSC:2B:1:801256715:1 REF	376288322	376288339	+ [Positive strand]	12	CGGGGGGCATTCCGAGAA	18	2	102	49.0196	-39.3	-38.5294	NO	N/A	0.009901
novel.177	2D dna:chromosome chromosome:IWGSC:2D:1:651852609:1 REF	200013590	200013607	+ [Positive strand]	12	CGGGGGGCATTCCGAGAA	18	2	102	49.0196	-38.8	-38.0392	NO	N/A	0.009901
novel.253	3B dna:chromosome chromosome:IWGSC:3B:1:830829764:1 REF	620838233	620838250	+ [Positive strand]	12	CCAGTAAACGGCGGCCGT	18	2	81	61.7284	-32.01	-39.5185	NO	N/A	0.019802
novel.390	5A dna:chromosome chromosome:IWGSC:5A:1:709773743:1 REF	183702729	183702746	+ [Positive strand]	12	GGTGATCGGACAGGCGGA	18	15	69	57.971	-28.4	-41.1594	NO	N/A	0.029703
novel.400	5A dna:chromosome chromosome:IWGSC:5A:1:709773743:1 REF	495912905	495912927	- [Negative strand]	12	CTCGCCGGCTGTGCGTCCACCTT	23	11	78	69.2308	-37.2	-47.6923	NO	N/A	0.009901
novel.405	5A dna:chromosome chromosome:IWGSC:5A:1:709773743:1 REF	544359287	544359304	+ [Positive strand]	12	GCAGAACCTTACCAGCTC	18	1	64	59.375	-30.7	-47.9688	NO	N/A	0.009901
novel.430	5B dna:chromosome chromosome:IWGSC:5B:1:713149757:1 REF	248806643	248806663	+ [Positive strand]	12	TTCGCCGGAGCAGCGTGCAGA	21	2	83	72.2892	-53.3	-64.2169	NO	N/A	0.009901
novel.516	6A dna:chromosome chromosome:IWGSC:6A:1:618079260:1 REF	479898927	479898949	- [Negative strand]	12	CTCGCCGGCTGTGCGTCCACCTT	23	11	82	73.1707	-52.1	-63.5366	NO	N/A	0.009901
novel.639	7A dna:chromosome chromosome:IWGSC:7A:1:736706236:1 REF	700050793	700050810	+ [Positive strand]	12	AGTGGATGTATCTAGACA	18	16	97	45.3608	-36.6	-37.732	NO	N/A	0.019802
novel.5	1A dna:chromosome chromosome:IWGSC:1A:1:594102056:1 REF	313001990	313002010	+ [Positive strand]	11	ATCACATTGGTAGAAGTCGTG	21	4	145	31.0345	-59.6	-41.1034	NO	N/A	0.009901
novel.6	1A dna:chromosome chromosome:IWGSC:1A:1:594102056:1 REF	335110357	335110377	+ [Positive strand]	11	TTCTTGTCTTGGATTCGTCTA	21	4	127	33.0709	-67.31	-53	NO	N/A	0.009901
novel.90	2A dna:chromosome chromosome:IWGSC:2A:1:780798557:1 REF	208153091	208153108	+ [Positive strand]	11	AACATGGGGATGTAGCTT	18	3	108	40.7407	-35.9	-33.2407	NO	N/A	0.009901
novel.96	2A dna:chromosome chromosome:IWGSC:2A:1:780798557:1 REF	595233396	595233413	+ [Positive strand]	11	AACTCGGAGGAAGGTGGG	18	2	105	65.7143	-56	-53.3333	NO	N/A	0.009901
novel.139	2B dna:chromosome chromosome:IWGSC:2B:1:801256715:1 REF	541011813	541011833	+ [Positive strand]	11	ATCACATTGGTAGAAGTCGTG	21	4	111	34.2342	-41.6	-37.4775	NO	N/A	0.009901
novel.142	2B dna:chromosome chromosome:IWGSC:2B:1:801256715:1 REF	564977888	564977908	+ [Positive strand]	11	TTCTTGTCTTGGATTCGTCTA	21	4	127	33.8583	-70.71	-55.6772	NO	N/A	0.009901
novel.269	3B dna:chromosome chromosome:IWGSC:3B:1:830829764:1 REF	796311113	796311133	+ [Positive strand]	11	ATCACATTGGTAGAAGTCGTG	21	4	159	32.0755	-61.3	-38.5535	NO	N/A	0.009901
novel.352	4B dna:chromosome chromosome:IWGSC:4B:1:673617499:1 REF	496471789	496471809	+ [Positive strand]	11	ATCACATTGGTAGAAGTCGTG	21	4	145	34.4828	-59.3	-40.8965	NO	N/A	0.009901
novel.498	5D dna:chromosome chromosome:IWGSC:5D:1:566080677:1 REF	557415977	557415996	+ [Positive strand]	11	TTGAGATGAGATTACCCCAT	20	11	99	56.5657	-51.7	-52.2222	NO	N/A	0.009901
novel.520	6A dna:chromosome chromosome:IWGSC:6A:1:618079260:1 REF	528718306	528718323	+ [Positive strand]	11	CTGGGAGCTCTTTCTTGA	18	11	111	47.7478	-31.57	-28.4414	NO	N/A	0.039604
novel.535	6B dna:chromosome chromosome:IWGSC:6B:1:720988478:1 REF	56966379	56966399	+ [Positive strand]	11	TCTTATATTGTGGGACAGAGA	21	6	74	41.8919	-29.8	-40.2703	NO	N/A	0.009901
novel.543	6B dna:chromosome chromosome:IWGSC:6B:1:720988478:1 REF	223418059	223418079	- [Negative strand]	11	TTCTTGTCTTGGATTCGTCTA	21	4	153	31.3726	-54.7	-35.7516	NO	N/A	0.009901
novel.545	6B dna:chromosome chromosome:IWGSC:6B:1:720988478:1 REF	250781076	250781096	- [Negative strand]	11	TTCTTGTCTTGGATTCGTCTA	21	4	127	33.0709	-67.31	-53	NO	N/A	0.009901
novel.589	6D dna:chromosome chromosome:IWGSC:6D:1:473592718:1 REF	445769564	445769584	+ [Positive strand]	11	TCTTATATTGTGGGACAGAGA	21	6	71	43.662	-43.8	-61.6901	NO	N/A	0.009901
novel.673	7B dna:chromosome chromosome:IWGSC:7B:1:750620385:1 REF	626043392	626043409	+ [Positive strand]	11	AACTCGGAGGAAGGTGGG	18	2	111	71.1712	-61.3	-55.2252	NO	N/A	0.019802
Novel miRNA related to wheat cadmium accumulation
novel.714	7D dna:chromosome chromosome:IWGSC:7D:1:638686055:1 REF	406333880	406333900	+ [Positive strand]	11	CTCGCCGGTCGCGCGTTCTCC	21	7	96	70.8333	-57.4	-59.7917	NO	N/A	0.009901
novel.55	1D dna:chromosome chromosome:IWGSC:1D:1:495453186:1 REF	43264441	43264461	- [Negative strand]	10	TAATGTCACAGAGCAACACTT	21	2	88	27.2727	-35.79	-40.6705	NO	N/A	0.009901
novel.108	2A dna:chromosome chromosome:IWGSC:2A:1:780798557:1 REF	744599067	744599087	+ [Positive strand]	10	TGTAAAGTGTTTGAAGGGAAC	21	6	69	43.4783	-22.6	-32.7536	NO	N/A	0.019802
novel.157	2B dna:chromosome chromosome:IWGSC:2B:1:801256715:1 REF	748065596	748065616	- [Negative strand]	10	GTTCCCTGCAAGCACTTCACG	21	9	136	46.3235	-51.82	-38.1029	NO	N/A	0.009901
novel.161	2B dna:chromosome chromosome:IWGSC:2B:1:801256715:1 REF	755948149	755948169	+ [Positive strand]	10	TGATGTGGCTCTACCTAACTG	21	9	82	52.439	-60.1	-73.2927	NO	N/A	0.009901
novel.224	3A dna:chromosome chromosome:IWGSC:3A:1:750843639:1 REF	658244030	658244050	+ [Positive strand]	10	GCTCCAGCGGGGGCGACCTGA	21	4	106	55.6604	-59.7	-56.3208	NO	N/A	0.009901
novel.262	3B dna:chromosome chromosome:IWGSC:3B:1:830829764:1 REF	690367908	690367928	+ [Positive strand]	10	GCTCCAGCGGGGGCGACCTGA	21	4	116	57.7586	-65.6	-56.5517	NO	N/A	0.009901
novel.288	3D dna:chromosome chromosome:IWGSC:3D:1:615552423:1 REF	392762961	392762978	- [Negative strand]	10	GCTCCCCATCCGACCCGC	18	2	92	70.6522	-47.6	-51.7391	NO	N/A	0.029703
novel.294	3D dna:chromosome chromosome:IWGSC:3D:1:615552423:1 REF	523327221	523327241	+ [Positive strand]	10	GCTCCAGCGGGGGCGACCTGA	21	4	116	56.0345	-59.6	-51.3793	NO	N/A	0.009901
novel.300	4A dna:chromosome chromosome:IWGSC:4A:1:744588157:1 REF	5972178	5972198	- [Negative strand]	10	TCCGTTCCAGAATAGATGACC	21	15	72	33.3333	-42.9	-59.5833	NO	N/A	0.009901
novel.396	5A dna:chromosome chromosome:IWGSC:5A:1:709773743:1 REF	363279633	363279655	- [Negative strand]	10	TGTTTTATGTCTATTGGTTCAGT	23	7	74	37.8378	-28.1	-37.973	NO	N/A	0.009901
novel.432	5B dna:chromosome chromosome:IWGSC:5B:1:713149757:1 REF	267305465	267305485	- [Negative strand]	10	CGATCCAGATTAATTGACGCT	21	3	77	44.1558	-47.8	-62.0779	NO	N/A	0.009901
novel.433	5B dna:chromosome chromosome:IWGSC:5B:1:713149757:1 REF	309384405	309384427	- [Negative strand]	10	TGTTTTATGTCTATTGGTTCAGT	23	7	74	37.8378	-28.1	-37.973	NO	N/A	0.009901
novel.434	5B dna:chromosome chromosome:IWGSC:5B:1:713149757:1 REF	309384699	309384721	- [Negative strand]	10	TGTTTTATGTCTATTGGTTCAGT	23	7	70	37.1429	-25.7	-36.7143	NO	N/A	0.009901
novel.439	5B dna:chromosome chromosome:IWGSC:5B:1:713149757:1 REF	480241476	480241496	+ [Positive strand]	10	AAGGGGTGACCTGAGAACACA	21	3	114	55.2632	-59.4	-52.1053	NO	N/A	0.009901
novel.459	5D dna:chromosome chromosome:IWGSC:5D:1:566080677:1 REF	11305272	11305292	+ [Positive strand]	10	CGATCCAGATTAATTGACGCT	21	3	83	39.759	-56.7	-68.3133	NO	N/A	0.009901
novel.469	5D dna:chromosome chromosome:IWGSC:5D:1:566080677:1 REF	238173442	238173462	+ [Positive strand]	10	CGATCCAGATTAATTGACGCT	21	3	79	41.7722	-46.3	-58.6076	NO	N/A	0.009901
novel.472	5D dna:chromosome chromosome:IWGSC:5D:1:566080677:1 REF	274142342	274142364	- [Negative strand]	10	TGTTTTATGTCTATTGGTTCAGT	23	7	74	36.4865	-28.4	-38.3784	NO	N/A	0.009901
novel.473	5D dna:chromosome chromosome:IWGSC:5D:1:566080677:1 REF	274142637	274142659	- [Negative strand]	10	TGTTTTATGTCTATTGGTTCAGT	23	7	70	35.7143	-26.2	-37.4286	NO	N/A	0.009901
novel.581	6D dna:chromosome chromosome:IWGSC:6D:1:473592718:1 REF	238903557	238903574	+ [Positive strand]	10	GGCGTGGAGCCTGCGGCA	18	2	135	60	-66.5	-49.2593	NO	N/A	0.009901
novel.586	6D dna:chromosome chromosome:IWGSC:6D:1:473592718:1 REF	358229452	358229469	+ [Positive strand]	10	TGAGAATTTCTGGAAGGA	18	3	64	37.5	-17.3	-27.0312	NO	N/A	0.009901
novel.671	7B dna:chromosome chromosome:IWGSC:7B:1:750620385:1 REF	586825359	586825379	+ [Positive strand]	10	TGATGTGGCTCTACCTAACTG	21	9	95	47.3684	-58.3	-61.3684	NO	N/A	0.009901
novel.676	7B dna:chromosome chromosome:IWGSC:7B:1:750620385:1 REF	683388763	683388784	- [Negative strand]	10	CTCGCCGGCTGTGCGTCCACCT	22	15	80	73.75	-48.7	-60.875	NO	N/A	0.009901
novel.742	Un dna:chromosome chromosome:IWGSC:Un:1:480980714:1 REF	250778689	250778709	+ [Positive strand]	10	TAATGTCACAGAGCAACACTT	21	2	88	27.2727	-35.79	-40.6705	NO	N/A	0.009901

[truncated: 2 more sheets: sample11, sample12]
